# Supplementary material for: Methyl 2-(3-oxo-3,4-dihydro-2H-1,4-benzothia­zin-4-yl)acetate
Source: Acta Crystallogr Sect E Struct Rep Online. 2011 Feb 26;67(Pt 3):o724. doi: 10.1107/S1600536811006477 (PMC3051955; doi:10.1107/S1600536811006477)
Supplement: Supplementary file 1 [file e-67-0o724-sup1.cif]

##############################################################################
###                                                                        ###
###        Electronic paper (Acta Crystallographica Section E)             ###
###                                                                        ###
##############################################################################
#                                                                            #
# This CIF contains the data in a paper accepted for publication in Acta     #
# Crystallographica Section E. It conforms to the requirements of Notes      #
# for Authors for Section E, and has been peer reviewed under the auspices   #
# of the IUCr Commission on Journals.                                        #
#                                                                            #
# Full details of the Crystallographic Information File format               #
# are given in the paper "The Crystallographic Information File (CIF):       #
# a New Standard Archive File for Crystallography" by S. R. Hall, F. H.      #
# Allen and I. D. Brown [Acta Cryst. (1991), A47, 655-685].                  #
#                                                                            #
# The current version of the core CIF dictionary is obtainable from          #
# ftp://ftp.iucr.org/pub/cif_core.dic. The current version number is 2.4.    #
#                                                                            #
# Software is freely available for graphical display of the structure(s) in  #
# this CIF.  For information consult the CIF home page http://www.iucr.org/  #
# cif/home.html                                                              #
#                                                                            #
# This file may be used for bona fide research purposes within the           #
# scientific community so long as proper attribution is given to the journal # 
# article from which it was obtained.                                        #
#                                                                            #
##############################################################################
                                             
data_I
_audit_creation_method     SHELXL-97
_chemical_name_systematic
;
Methyl 2-(3-oxo-3,4-dihydro-2<i>H</i>-1,4-benzothiazin-4-yl)acetate
;
_chemical_name_common     ?
_chemical_formula_moiety     'C11 H11 N O3 S'
_chemical_formula_sum     'C11 H11 N O3 S'
_chemical_formula_iupac     'C11 H11 N O3 S'
_chemical_formula_weight     237.27
_chemical_melting_point     ?
_symmetry_cell_setting     monoclinic
_symmetry_space_group_name_H-M     'P 21/c'
_symmetry_space_group_name_hall     '-P 2ybc'
loop_
    _symmetry_equiv_pos_as_xyz
    'x, y, z'
    '-x, y+1/2, -z+1/2'
    '-x, -y, -z'
    'x, -y-1/2, z-1/2'
_cell_length_a     17.347(5)
_cell_length_b     8.724(2)
_cell_length_c     7.2740(10)
_cell_angle_alpha     90.00
_cell_angle_beta     98.71(2)
_cell_angle_gamma     90.00
_cell_volume     1088.1(4)
_cell_formula_units_Z     4
_cell_measurement_reflns_used     25
_cell_measurement_theta_min     25.0
_cell_measurement_theta_max     35.0
_cell_measurement_temperature     296(2)
_exptl_crystal_description     prism
_exptl_crystal_colour     colourless
_exptl_crystal_size_max     0.20
_exptl_crystal_size_mid     0.15
_exptl_crystal_size_min     0.15
_exptl_crystal_density_diffrn     1.448
_exptl_crystal_density_meas     ?
_exptl_crystal_density_method     'not measured'
_exptl_crystal_F_000     496
_exptl_absorpt_coefficient_mu     2.592
_exptl_absorpt_correction_type     psi-scan
_exptl_absorpt_process_details     '(North <i>et al.</i>, 1968)'
_exptl_absorpt_correction_T_min     0.6252
_exptl_absorpt_correction_T_max     0.6972
_exptl_special_details
;
;
_diffrn_ambient_temperature     296(2)
_diffrn_radiation_type     CuK\a
_diffrn_radiation_wavelength     1.54180
_diffrn_radiation_source     'fine-focus sealed tube'
_diffrn_radiation_monochromator     graphite
_diffrn_measurement_device_type     'Enraf--Nonius CAD-4'
_diffrn_measurement_method     '\w-2\q'
_diffrn_detector_area_resol_mean     ?
_diffrn_reflns_number     1852
_diffrn_reflns_av_R_equivalents     0.0000
_diffrn_reflns_av_sigmaI/netI     0.0129
_diffrn_reflns_theta_min     2.58
_diffrn_reflns_theta_max     64.92
_diffrn_reflns_theta_full     64.92
_diffrn_measured_fraction_theta_max     0.999
_diffrn_measured_fraction_theta_full     0.999
_diffrn_reflns_limit_h_min     -20
_diffrn_reflns_limit_h_max     20
_diffrn_reflns_limit_k_min     0
_diffrn_reflns_limit_k_max     10
_diffrn_reflns_limit_l_min     0
_diffrn_reflns_limit_l_max     8
_diffrn_standards_number     2
_diffrn_standards_interval_count     ?
_diffrn_standards_interval_time     90
_diffrn_standards_decay_%     0
_refine_special_details
;
Refinement of <i>F</i>^2^ against ALL reflections. The weighted <i>R</i>-factor
<i>wR</i> and goodness of fit <i>S</i> are based on <i>F</i>^2^, conventional
<i>R</i>-factors <i>R</i> are based on <i>F</i>, with <i>F</i> set to zero for
negative <i>F</i>^2^. The threshold expression of <i>F</i>^2^ >
\s(<i>F</i>^2^) is used only for calculating <i>R</i>-factors(gt) <i>etc</i>.
and is not relevant to the choice of reflections for refinement.
<i>R</i>-factors based on <i>F</i>^2^ are statistically about twice as large
as those based on <i>F</i>, and <i>R</i>- factors based on ALL data will be
even larger.
;
_reflns_number_total     1852
_reflns_number_gt     1654
_reflns_threshold_expression     I>2\s(I)
_refine_ls_structure_factor_coef     Fsqd
_refine_ls_matrix_type     full
_refine_ls_R_factor_all     0.0478
_refine_ls_R_factor_gt     0.0433
_refine_ls_wR_factor_gt     0.1177
_refine_ls_wR_factor_ref     0.1229
_refine_ls_goodness_of_fit_ref     1.034
_refine_ls_restrained_S_all     1.034
_refine_ls_number_reflns     1852
_refine_ls_number_parameters     147
_refine_ls_number_restraints     0
_refine_ls_hydrogen_treatment     constr
_refine_ls_weighting_scheme     calc
_refine_ls_weighting_details
         'calc w=1/[\s^2^(Fo^2^)+(0.0891P)^2^+0.2952P] where P=(Fo^2^+2Fc^2^)/3'
_atom_sites_solution_hydrogens     geom
_atom_sites_solution_primary     direct
_atom_sites_solution_secondary     difmap
_refine_ls_shift/su_max     0.000
_refine_ls_shift/su_mean     0.000
_refine_diff_density_max     0.313
_refine_diff_density_min     -0.275
_refine_ls_extinction_method     'SHELXL97 (Sheldrick, 2008)'
_refine_ls_extinction_coef     0.025(2)
_refine_ls_extinction_expression
                                  'Fc^*^=kFc[1+0.001xFc^2^\l^3^/sin(2\q)]^-1/4^'
loop_
    _atom_type_symbol
    _atom_type_description
    _atom_type_scat_dispersion_real
    _atom_type_scat_dispersion_imag
    _atom_type_scat_source
    'C' 'C' 0.0181 0.0091
                         'International Tables Vol C Tables 4.2.6.8 and 6.1.1.4'
    'H' 'H' 0.0000 0.0000
                         'International Tables Vol C Tables 4.2.6.8 and 6.1.1.4'
    'N' 'N' 0.0311 0.0180
                         'International Tables Vol C Tables 4.2.6.8 and 6.1.1.4'
    'O' 'O' 0.0492 0.0322
                         'International Tables Vol C Tables 4.2.6.8 and 6.1.1.4'
    'S' 'S' 0.3331 0.5567
                         'International Tables Vol C Tables 4.2.6.8 and 6.1.1.4'
_computing_data_collection     'CAD-4 Software (Enraf--Nonius, 1989)'
_computing_cell_refinement     'CAD-4 Software (Enraf--Nonius, 1989)'
_computing_data_reduction     'CAD-4 Software (Enraf--Nonius, 1989)'
_computing_structure_solution     'SHELXS97 (Sheldrick, 2008)'
_computing_structure_refinement     'SHELXL97 (Sheldrick, 2008)'
_computing_molecular_graphics     'PLATON (Spek, 2009)'
_computing_publication_material     'publCIF (Westrip, 2010)'
loop_
    _atom_site_type_symbol
    _atom_site_label
    _atom_site_fract_x
    _atom_site_fract_y
    _atom_site_fract_z
    _atom_site_U_iso_or_equiv
    _atom_site_adp_type
    _atom_site_calc_flag
    _atom_site_refinement_flags
    _atom_site_occupancy
    _atom_site_disorder_assembly
    _atom_site_disorder_group
    C C1 0.06412(11) 1.0010(2) -0.1876(3) 0.0408(5) Uani d . 1 . .
    C C12 0.34845(11) 0.9981(2) -0.1202(3) 0.0425(5) Uani d . 1 . .
    C C13 0.38184(11) 1.1551(2) -0.0708(3) 0.0385(5) Uani d . 1 . .
    C C16 0.48971(13) 1.3152(3) -0.0896(3) 0.0523(6) Uani d . 1 . .
    C C2 0.06020(13) 1.0995(2) -0.3366(3) 0.0462(5) Uani d . 1 . .
    C C3 0.12837(14) 1.1575(2) -0.3843(3) 0.0477(5) Uani d . 1 . .
    C C4 0.19978(12) 1.1181(2) -0.2852(3) 0.0411(5) Uani d . 1 . .
    C C5 0.13542(10) 0.9596(2) -0.0860(2) 0.0342(4) Uani d . 1 . .
    C C6 0.20474(10) 1.0183(2) -0.1350(2) 0.0325(4) Uani d . 1 . .
    C C8 0.29001(11) 0.9244(2) 0.1449(3) 0.0424(5) Uani d . 1 . .
    C C9 0.22014(12) 0.9212(3) 0.2432(3) 0.0480(5) Uani d . 1 . .
    H H1 0.0183 0.9615 -0.1545 0.049 Uiso calc R 1 . .
    H H12A 0.3363 0.9889 -0.2544 0.051 Uiso calc R 1 . .
    H H12B 0.3870 0.9207 -0.0761 0.051 Uiso calc R 1 . .
    H H16A 0.4570 1.3905 -0.1589 0.078 Uiso calc R 1 . .
    H H16B 0.5394 1.3128 -0.1325 0.078 Uiso calc R 1 . .
    H H16C 0.4970 1.3413 0.0401 0.078 Uiso calc R 1 . .
    H H2 0.0122 1.1265 -0.4041 0.055 Uiso calc R 1 . .
    H H3 0.1262 1.2242 -0.4847 0.057 Uiso calc R 1 . .
    H H4 0.2451 1.1588 -0.3192 0.049 Uiso calc R 1 . .
    H H9A 0.2064 1.0251 0.2730 0.058 Uiso calc R 1 . .
    H H9B 0.2327 0.8649 0.3589 0.058 Uiso calc R 1 . .
    N N7 0.27801(9) 0.97159(18) -0.0378(2) 0.0371(4) Uani d . 1 . .
    O O11 0.35438(9) 0.8896(2) 0.2240(2) 0.0645(5) Uani d . 1 . .
    O O14 0.34929(8) 1.25486(18) -0.0003(2) 0.0561(5) Uani d . 1 . .
    O O15 0.45320(8) 1.16608(16) -0.1160(2) 0.0454(4) Uani d . 1 . .
    S S10 0.13827(3) 0.83215(6) 0.10137(7) 0.0470(3) Uani d . 1 . .
loop_
    _atom_site_aniso_label
    _atom_site_aniso_U_11
    _atom_site_aniso_U_22
    _atom_site_aniso_U_33
    _atom_site_aniso_U_12
    _atom_site_aniso_U_13
    _atom_site_aniso_U_23
    C1 0.0361(10) 0.0407(10) 0.0462(11) -0.0021(8) 0.0082(8) -0.0077(8)
    C2 0.0487(11) 0.0415(11) 0.0450(11) 0.0044(9) -0.0043(9) -0.0055(9)
    C3 0.0651(14) 0.0391(11) 0.0370(10) -0.0035(9) 0.0012(9) 0.0033(8)
    C4 0.0502(11) 0.0370(10) 0.0385(10) -0.0082(9) 0.0144(8) 0.0011(8)
    C5 0.0378(9) 0.0294(9) 0.0373(10) -0.0026(7) 0.0121(7) -0.0040(7)
    C6 0.0359(9) 0.0287(9) 0.0343(9) -0.0022(7) 0.0098(7) -0.0042(7)
    N7 0.0312(8) 0.0376(8) 0.0447(9) -0.0005(6) 0.0128(6) 0.0019(7)
    C8 0.0408(10) 0.0393(10) 0.0471(11) 0.0024(8) 0.0071(8) 0.0026(8)
    C9 0.0509(11) 0.0567(13) 0.0379(10) 0.0024(10) 0.0116(9) 0.0121(9)
    S10 0.0442(4) 0.0470(4) 0.0529(4) -0.0048(2) 0.0170(2) 0.0152(2)
    O11 0.0449(9) 0.0783(12) 0.0667(11) 0.0108(8) -0.0030(7) 0.0096(9)
    C12 0.0334(9) 0.0418(11) 0.0560(12) 0.0009(8) 0.0185(8) -0.0028(9)
    C13 0.0295(9) 0.0454(11) 0.0419(10) -0.0017(8) 0.0098(7) -0.0010(8)
    O14 0.0455(9) 0.0543(10) 0.0735(11) -0.0063(7) 0.0257(8) -0.0220(8)
    O15 0.0317(7) 0.0491(8) 0.0579(9) -0.0035(5) 0.0147(6) 0.0000(6)
    C16 0.0405(11) 0.0562(13) 0.0605(13) -0.0111(9) 0.0085(10) 0.0037(11)
_geom_special_details
;
All e.s.d.'s (except the e.s.d. in the dihedral angle between two l.s. planes)
are estimated using the full covariance matrix. The cell e.s.d.'s are taken
into account individually in the estimation of e.s.d.'s in distances, angles
and torsion angles; correlations between e.s.d.'s in cell parameters are only
used when they are defined by crystal symmetry. An approximate (isotropic)
treatment of cell e.s.d.'s is used for estimating e.s.d.'s involving l.s.
planes.
;
loop_
    _geom_bond_atom_site_label_1
    _geom_bond_atom_site_label_2
    _geom_bond_site_symmetry_2
    _geom_bond_distance
    _geom_bond_publ_flag
    S10 C5 . 1.7538(17) ?
    S10 C9 . 1.800(2) ?
    O11 C8 . 1.215(3) ?
    O14 C13 . 1.195(2) ?
    O15 C13 . 1.332(2) ?
    O15 C16 . 1.447(3) ?
    N7 C6 . 1.418(2) ?
    N7 C8 . 1.377(3) ?
    N7 C12 . 1.459(3) ?
    C1 C2 . 1.377(3) ?
    C1 C5 . 1.389(3) ?
    C2 C3 . 1.378(3) ?
    C3 C4 . 1.379(3) ?
    C4 C6 . 1.390(3) ?
    C5 C6 . 1.402(2) ?
    C8 C9 . 1.498(3) ?
    C12 C13 . 1.509(3) ?
    C1 H1 . 0.9300 ?
    C2 H2 . 0.9300 ?
    C3 H3 . 0.9300 ?
    C4 H4 . 0.9300 ?
    C9 H9A . 0.9700 ?
    C9 H9B . 0.9700 ?
    C12 H12A . 0.9700 ?
    C12 H12B . 0.9700 ?
    C16 H16A . 0.9600 ?
    C16 H16B . 0.9600 ?
    C16 H16C . 0.9600 ?
loop_
    _geom_angle_atom_site_label_1
    _geom_angle_atom_site_label_2
    _geom_angle_atom_site_label_3
    _geom_angle_site_symmetry_1
    _geom_angle_site_symmetry_3
    _geom_angle
    _geom_angle_publ_flag
    C5 S10 C9 . . 95.67(10) ?
    C13 O15 C16 . . 115.88(16) ?
    C6 N7 C8 . . 124.10(15) ?
    C6 N7 C12 . . 119.55(15) ?
    C8 N7 C12 . . 115.50(16) ?
    C2 C1 C5 . . 121.00(18) ?
    C1 C2 C3 . . 119.0(2) ?
    C2 C3 C4 . . 120.93(19) ?
    C3 C4 C6 . . 120.73(19) ?
    S10 C5 C1 . . 119.76(14) ?
    S10 C5 C6 . . 120.32(13) ?
    C1 C5 C6 . . 119.92(15) ?
    N7 C6 C4 . . 121.09(16) ?
    N7 C6 C5 . . 120.47(14) ?
    C4 C6 C5 . . 118.39(16) ?
    O11 C8 N7 . . 121.72(18) ?
    O11 C8 C9 . . 121.43(19) ?
    N7 C8 C9 . . 116.83(17) ?
    S10 C9 C8 . . 111.08(15) ?
    N7 C12 C13 . . 111.18(16) ?
    O14 C13 O15 . . 124.83(17) ?
    O14 C13 C12 . . 125.04(18) ?
    O15 C13 C12 . . 110.13(16) ?
    C2 C1 H1 . . 119.00 ?
    C5 C1 H1 . . 120.00 ?
    C1 C2 H2 . . 120.00 ?
    C3 C2 H2 . . 121.00 ?
    C2 C3 H3 . . 120.00 ?
    C4 C3 H3 . . 120.00 ?
    C3 C4 H4 . . 120.00 ?
    C6 C4 H4 . . 120.00 ?
    S10 C9 H9A . . 109.00 ?
    S10 C9 H9B . . 109.00 ?
    C8 C9 H9A . . 109.00 ?
    C8 C9 H9B . . 109.00 ?
    H9A C9 H9B . . 108.00 ?
    N7 C12 H12A . . 109.00 ?
    N7 C12 H12B . . 109.00 ?
    C13 C12 H12A . . 109.00 ?
    C13 C12 H12B . . 109.00 ?
    H12A C12 H12B . . 108.00 ?
    O15 C16 H16A . . 109.00 ?
    O15 C16 H16B . . 109.00 ?
    O15 C16 H16C . . 109.00 ?
    H16A C16 H16B . . 109.00 ?
    H16A C16 H16C . . 109.00 ?
    H16B C16 H16C . . 109.00 ?
loop_
    _geom_hbond_atom_site_label_D
    _geom_hbond_atom_site_label_H
    _geom_hbond_atom_site_label_A
    _geom_hbond_site_symmetry_A
    _geom_hbond_distance_DH
    _geom_hbond_distance_HA
    _geom_hbond_distance_DA
    _geom_hbond_angle_DHA
    _geom_hbond_publ_flag
    C4 H4 O14 5_574 0.93 2.51 3.411(3) 164 yes
data_global
_journal_date_recd_electronic     2011-02-11
_journal_date_accepted     2011-02-20
_journal_name_full     'Acta Crystallographica, Section E'
_journal_year     2011
_journal_volume     67
_journal_issue      3
_journal_page_first     o724
_journal_page_last     o724
_journal_paper_category     QO
_journal_coeditor_code     BT5472
_publ_contact_author_name     'Said Lazar'
_publ_contact_author_address
;
Laboratoire de Biochimie, Environnement et Agroalimentaire, URAC 36,
Universit\'e Hassan II Mohammedia-Casablanca, Mohammedia, Morocco
;
_publ_contact_author_email     'lazar_said@yahoo.fr'
_publ_contact_author_fax     ?
_publ_contact_author_phone     '00 212 (0)6 61 40 40 46'
_publ_section_title
;
Methyl 2-(3-oxo-3,4-dihydro-2<i>H</i>-1,4-benzothiazin-4-yl)acetate
;
loop_
    _publ_author_name
    _publ_author_footnote
    _publ_author_address
    'Barryala, Yamna' .
;
Laboratoire de Chimie Organique et Etudes Physico-chimiques ENS Takaddoum
Rabat, Morocco
;
    'Massip, St\'ephane' .
;
Laboratoire de Chimie Physique et Min\'erale, Service de Cristallographie,
Universit\'e Victor S\'egalen Bordeaux 2, Bordeaux Cedex, France
;
    'Lazar, Sa\"id' .
;
Laboratoire de Biochimie, Environnement et Agroalimentaire (URAC 36),
Facult\'e des Sciences et Techniques Mohammedia
Universit\'e Hassan II Mohammedia--Casablana,
BP 146, 20800 Mohammedia,
Morocco
;
    'Essassi, El Mokhtar' .
;
Laboratoire de Chimie Organique H\'et\'erocyclique,
Facult\'e des Sciences de Rabat, Morocco
;
    'Zouihri, Hafid' .
;
Laboratoires de Diffraction des Rayons X,
Centre Nationale pour la Recherche Scientifique et Technique, Rabat, Morocco
;
