# Supplementary material for: Methyl 2-(3-oxo-3,4-dihydro-2H-1,4-benzothia­zin-4-yl)acetate
Source: Acta Crystallogr Sect E Struct Rep Online. 2011 Feb 26;67(Pt 3):o724. doi: 10.1107/S1600536811006477 (PMC3051955; doi:10.1107/S1600536811006477)
Supplement: Supplementary file 2 [file e-67-0o724-Isup2.hkl]

# 
# h,k,l, Fc-squared, Fo-squared, sigma(Fo-squared) and status flag 
# 
data_I
_shelx_title ' BB10' 
_shelx_refln_list_code          4 
_shelx_F_calc_maximum      102.06 
_exptl_crystal_F_000       496.00 
_reflns_d_resolution_high  0.8511 
 
loop_ 
 _symmetry_equiv_pos_as_xyz 
 'x, y, z' 
 '-x, y+1/2, -z+1/2' 
 '-x, -y, -z' 
 'x, -y-1/2, z-1/2' 
 
_cell_length_a    17.3470 
_cell_length_b     8.7240 
_cell_length_c     7.2740 
_cell_angle_alpha  90.000 
_cell_angle_beta   98.710 
_cell_angle_gamma  90.000 
 
_shelx_F_squared_multiplier     1.000 
 
loop_ 
 _refln_index_h 
 _refln_index_k 
 _refln_index_l 
 _refln_F_squared_calc 
 _refln_F_squared_meas 
 _refln_F_squared_sigma 
 _refln_observed_status 
   1   0   0        8.46       10.00      0.20 o 
   2   0   0     2957.12     2870.38     19.43 o 
   3   0   0     1402.07     1142.10     13.28 o 
   4   0   0     4933.53     4832.31     35.52 o 
   5   0   0      919.97      857.23      4.12 o 
   6   0   0     2797.07     2360.53     28.23 o 
   7   0   0      701.39      682.31      4.41 o 
   8   0   0     1405.16     1323.43      6.87 o 
   9   0   0      106.60       98.40      1.85 o 
  10   0   0     2413.92     2473.87     11.32 o 
  11   0   0       62.40       36.06      0.95 o 
  12   0   0     2557.27     2716.18     13.64 o 
  13   0   0       86.11       79.01      1.65 o 
  14   0   0     2965.17     3164.63     16.59 o 
  15   0   0     1089.25     1101.83      9.82 o 
  16   0   0        0.04       -0.24      2.90 o 
  17   0   0        2.60        3.22      1.38 o 
  18   0   0       21.66       25.02      1.23 o 
  19   0   0      278.60      273.93      4.30 o 
  20   0   0       69.14       64.10      1.29 o 
   1   1   0        6.71       10.66      0.24 o 
   2   1   0     3051.72     3055.41     22.88 o 
   3   1   0     1544.61     1273.89     15.40 o 
   4   1   0      123.51      108.35      1.37 o 
   5   1   0     1645.20     1203.86     18.43 o 
   6   1   0     1030.14      841.00      4.66 o 
   7   1   0      668.81      587.23      4.18 o 
   8   1   0     1810.67     1711.09      8.10 o 
   9   1   0      116.21      108.94      1.92 o 
  10   1   0      533.22      500.03      5.03 o 
  11   1   0       39.08       35.32      0.97 o 
  12   1   0      271.71      262.38      4.13 o 
  13   1   0      180.84      162.98      3.15 o 
  14   1   0        0.73        2.28      1.60 o 
  15   1   0      288.60      287.57      5.13 o 
  16   1   0       20.22       23.67      1.21 o 
  17   1   0       46.11       53.13      1.60 o 
  18   1   0        0.10       -1.21      1.41 o 
  19   1   0       48.08       47.33      1.33 o 
  20   1   0       31.07       35.33      1.00 o 
   0   2   0     1312.52     1177.92     15.29 o 
   1   2   0     1987.71     2022.86     20.88 o 
   2   2   0     3308.89     3331.09     29.21 o 
   3   2   0     1606.54     1313.85     18.30 o 
   4   2   0     1551.85     1508.11      5.95 o 
   5   2   0      107.33       83.47      1.51 o 
   6   2   0      985.63      922.11      5.27 o 
   7   2   0      293.54      254.13      2.98 o 
   8   2   0     1048.98      969.49      6.27 o 
   9   2   0      212.40      216.10      3.20 o 
  10   2   0      321.52      315.64      4.17 o 
  11   2   0       70.72       68.34      1.39 o 
  12   2   0       62.42       62.41      1.38 o 
  13   2   0       48.42       47.31      1.31 o 
  14   2   0      123.60      130.63      2.59 o 
  15   2   0       33.25       35.51      1.46 o 
  16   2   0       38.91       35.27      1.43 o 
  17   2   0       46.94       45.00      1.32 o 
  18   2   0       35.44       35.57      1.34 o 
  19   2   0       26.04       26.00      1.08 o 
   1   3   0     2819.81     2713.63     30.27 o 
   2   3   0     2529.89     2220.53     27.70 o 
   3   3   0      197.65      192.94      2.28 o 
   4   3   0      814.18      834.05      4.99 o 
   5   3   0     1148.70     1232.35      6.47 o 
   6   3   0      165.37      169.35      2.52 o 
   7   3   0       77.58      100.03      1.78 o 
   8   3   0       79.90       49.94      1.08 o 
   9   3   0      608.39      626.94      5.81 o 
  10   3   0        6.05        9.81      0.69 o 
  11   3   0       10.73       14.85      0.77 o 
  12   3   0      167.10      167.97      3.22 o 
  13   3   0       75.67       77.90      1.62 o 
  14   3   0        0.23        0.00      0.00 o 
  15   3   0      327.97      343.62      5.63 o 
  16   3   0       90.45       93.94      1.84 o 
  17   3   0       22.13       17.24      1.03 o 
  18   3   0       64.99       70.89      1.55 o 
  19   3   0        0.25        0.00      0.00 o 
   0   4   0      379.89      390.52      3.59 o 
   1   4   0        8.32        8.79      0.48 o 
   2   4   0      223.39      243.17      2.91 o 
   3   4   0     1191.87     1231.13      6.83 o 
   4   4   0       84.85       85.82      1.68 o 
   5   4   0       72.23       77.43      1.70 o 
   6   4   0        5.40        5.32      0.53 o 
   7   4   0      241.51      236.30      3.57 o 
   8   4   0      128.03      137.59      2.46 o 
   9   4   0        2.58        2.70      1.08 o 
  10   4   0        0.33        3.77      1.19 o 
  11   4   0       83.09       83.81      1.74 o 
  12   4   0      245.40      263.16      4.68 o 
  13   4   0      204.88      198.82      3.65 o 
  14   4   0       28.50       27.11      1.21 o 
  15   4   0        0.17       -0.69      1.39 o 
  16   4   0       85.23       87.51      1.69 o 
  17   4   0       24.20       27.20      1.26 o 
  18   4   0       16.69       19.86      1.01 o 
   1   5   0       60.07       74.99      1.60 o 
   2   5   0      181.64      170.32      2.88 o 
   3   5   0       27.66       20.09      0.71 o 
   4   5   0       56.14       65.79      1.34 o 
   5   5   0     1232.21     1255.92      8.59 o 
   6   5   0      142.54      157.48      3.08 o 
   7   5   0        5.05        7.32      0.73 o 
   8   5   0       27.21       32.21      1.19 o 
   9   5   0       93.82       84.38      1.70 o 
  10   5   0      260.20      250.95      4.58 o 
  11   5   0      353.07      376.77      5.79 o 
  12   5   0        6.81        8.26      0.97 o 
  13   5   0        1.08        2.40      1.44 o 
  14   5   0       72.26       75.39      1.60 o 
  15   5   0       73.24       74.95      1.66 o 
  16   5   0        0.28       -0.36      1.25 o 
  17   5   0       37.28       39.97      1.15 o 
   0   6   0     1604.76     1629.21     10.28 o 
   1   6   0       56.20       54.61      1.25 o 
   2   6   0      151.66      147.80      2.73 o 
   3   6   0     1343.27     1345.06      9.48 o 
   4   6   0      383.93      369.46      5.09 o 
   5   6   0      128.17      123.69      2.42 o 
   6   6   0       54.34       58.13      1.47 o 
   7   6   0      459.85      439.81      6.07 o 
   8   6   0      259.16      233.65      4.42 o 
   9   6   0        0.09        1.43      1.43 o 
  10   6   0      159.23      156.23      3.42 o 
  11   6   0      109.74      136.49      2.67 o 
  12   6   0      123.95      118.26      2.34 o 
  13   6   0       23.79       23.74      1.09 o 
  14   6   0       27.96       29.29      1.17 o 
  15   6   0      257.25      271.94      4.22 o 
  16   6   0       58.96       61.28      1.34 o 
   1   7   0      308.66      289.13      4.95 o 
   2   7   0      529.12      506.02      6.42 o 
   3   7   0       14.08       13.41      1.14 o 
   4   7   0       73.65       73.54      1.62 o 
   5   7   0      292.03      291.06      5.02 o 
   6   7   0      142.22      146.60      2.90 o 
   7   7   0       10.94        6.55      0.97 o 
   8   7   0      294.32      276.20      4.91 o 
   9   7   0      102.20      109.88      2.15 o 
  10   7   0       46.53       44.86      1.38 o 
  11   7   0       65.84       71.24      1.73 o 
  12   7   0       44.74       44.93      1.38 o 
  13   7   0      118.32      121.22      2.25 o 
  14   7   0       89.53       89.61      1.89 o 
   0   8   0        5.35        1.70      1.70 o 
   1   8   0        0.54        8.75      0.97 o 
   2   8   0       18.00       15.30      1.21 o 
   3   8   0      307.50      270.19      5.15 o 
   4   8   0        5.42        4.57      1.68 o 
   5   8   0      104.04       98.35      1.91 o 
   6   8   0        0.29        2.33      1.63 o 
   7   8   0      534.31      510.98      6.70 o 
   8   8   0      110.04      129.55      2.60 o 
   9   8   0       12.36       13.69      1.01 o 
  10   8   0        1.20        2.57      1.28 o 
  11   8   0      103.67      106.63      2.12 o 
  12   8   0       14.01       13.26      0.83 o 
   1   9   0       54.95       52.13      1.50 o 
   2   9   0        5.86        2.74      1.48 o 
   3   9   0        8.96        7.85      0.83 o 
   4   9   0       33.79       35.96      1.21 o 
   5   9   0       19.63       15.59      1.16 o 
   6   9   0       73.48       65.13      1.64 o 
   7   9   0        3.18        2.70      0.84 o 
   8   9   0       28.62       26.68      1.07 o 
   9   9   0       10.12       10.01      0.81 o 
   0  10   0        7.45        4.01      0.86 o 
   1  10   0        0.21        1.14      0.99 o 
   2  10   0        2.22        1.67      1.11 o 
   3  10   0       32.30       24.77      0.94 o 
   4  10   0       86.10       77.02      1.52 o 
 -20   1   1       20.31       21.85      0.94 o 
 -19   1   1      100.31      103.46      1.92 o 
 -18   1   1       10.83       11.22      1.04 o 
 -17   1   1       27.22       28.24      1.16 o 
 -16   1   1      277.41      260.66      4.91 o 
 -15   1   1      641.48      652.64      7.64 o 
 -14   1   1      914.25      924.16      8.69 o 
 -13   1   1       15.27       15.39      1.03 o 
 -12   1   1      652.75      630.32      6.40 o 
 -11   1   1      124.94      116.77      2.25 o 
 -10   1   1        9.07        5.24      0.55 o 
  -9   1   1       90.22       83.24      1.66 o 
  -8   1   1      280.47      279.84      3.18 o 
  -7   1   1      127.62      107.94      1.81 o 
  -6   1   1      336.02      301.91      2.81 o 
  -5   1   1     1392.77     1511.92      5.90 o 
  -4   1   1     1314.72     1056.69     15.87 o 
  -3   1   1      827.75      926.63      3.79 o 
  -2   1   1     6452.16     8115.45     45.31 o 
  -1   1   1      443.05      439.18      2.28 o 
   1   1   1      109.87       90.83      1.08 o 
   2   1   1      260.67      188.09      1.65 o 
   3   1   1     2170.83     1556.34     19.54 o 
   4   1   1      432.65      367.55      2.75 o 
   5   1   1      271.27      234.62      2.38 o 
   6   1   1      521.25      485.95      3.73 o 
   7   1   1     1794.59     1826.71      8.18 o 
   8   1   1       47.56       46.33      0.91 o 
   9   1   1      370.11      394.83      4.32 o 
  10   1   1      407.85      398.40      4.70 o 
  11   1   1        7.21        8.79      0.70 o 
  12   1   1      414.10      417.03      5.48 o 
  13   1   1       12.69       15.86      1.10 o 
  14   1   1       24.71       26.51      1.18 o 
  15   1   1        0.21        1.22      1.46 o 
  16   1   1       25.00       25.71      1.18 o 
  17   1   1       10.00        9.92      1.08 o 
  18   1   1        0.34        1.29      1.29 o 
  19   1   1       18.19       22.26      1.02 o 
 -19   2   1        2.66        2.27      1.30 o 
 -18   2   1       51.48       53.31      1.39 o 
 -17   2   1      168.67      176.26      3.39 o 
 -16   2   1        0.72        0.72      1.44 o 
 -15   2   1       42.94       38.35      1.46 o 
 -14   2   1     1447.39     1523.98     11.38 o 
 -13   2   1      425.64      409.76      5.69 o 
 -12   2   1      147.11      141.29      2.73 o 
 -11   2   1        4.58        2.23      1.20 o 
 -10   2   1     1227.05     1207.94      8.16 o 
  -9   2   1       79.31       80.86      1.71 o 
  -8   2   1      525.15      600.10      4.91 o 
  -7   2   1        7.20        8.23      0.49 o 
  -6   2   1     1869.03     1929.37      7.86 o 
  -5   2   1     2446.99     2174.90     28.19 o 
  -4   2   1     2305.48     1989.53     25.20 o 
  -3   2   1      407.24      445.09      3.01 o 
  -2   2   1    10416.49    13370.00     71.77 o 
  -1   2   1     1196.44     1295.47     17.28 o 
   1   2   1     5048.25     4504.26     37.05 o 
   2   2   1      939.46      835.50      4.15 o 
   3   2   1       32.73       25.99      0.56 o 
   4   2   1       64.65       60.67      1.14 o 
   5   2   1      449.28      375.81      3.28 o 
   6   2   1      840.18      846.02      5.37 o 
   7   2   1      202.07      209.49      2.87 o 
   8   2   1      598.19      508.88      4.81 o 
   9   2   1     1038.01     1073.41      7.48 o 
  10   2   1        9.22       10.09      0.66 o 
  11   2   1       10.97        9.18      0.75 o 
  12   2   1     1363.63     1404.13     10.45 o 
  13   2   1      151.65      168.20      3.44 o 
  14   2   1        6.17        7.22      0.96 o 
  15   2   1      597.86      642.75      7.45 o 
  16   2   1        8.94        8.74      0.92 o 
  17   2   1      130.69      137.77      2.70 o 
  18   2   1        0.53        1.38      1.21 o 
  19   2   1       35.27       32.27      1.07 o 
 -19   3   1       44.14       47.73      1.28 o 
 -18   3   1       27.04       28.00      1.26 o 
 -17   3   1        1.67        1.26      1.26 o 
 -16   3   1       68.76       73.52      1.63 o 
 -15   3   1      421.12      425.21      6.17 o 
 -14   3   1      544.53      529.89      6.89 o 
 -13   3   1      179.42      179.70      3.45 o 
 -12   3   1      482.80      473.28      6.03 o 
 -11   3   1      381.30      373.55      5.05 o 
 -10   3   1      156.01      154.94      2.75 o 
  -9   3   1      705.33      692.14      6.12 o 
  -8   3   1      105.77       71.13      1.35 o 
  -7   3   1      803.64      807.70      5.84 o 
  -6   3   1        0.59        1.69      0.63 o 
  -5   3   1      291.87      266.05      2.99 o 
  -4   3   1      198.56      173.27      2.34 o 
  -3   3   1       66.30       68.20      1.27 o 
  -2   3   1     1274.96     1616.09      6.67 o 
  -1   3   1      653.74      768.13      4.44 o 
   0   3   1      403.39      539.52      3.68 o 
   1   3   1     1175.24     1189.69      5.67 o 
   2   3   1        3.64        2.08      0.39 o 
   3   3   1      602.40      533.95      4.01 o 
   4   3   1     3426.90     2787.80     36.16 o 
   5   3   1     2365.56     2372.28      9.73 o 
   6   3   1       15.70       21.02      0.69 o 
   7   3   1      608.88      519.81      4.96 o 
   8   3   1       20.71       21.38      0.73 o 
   9   3   1       86.12       71.08      1.49 o 
  10   3   1      571.15      559.88      6.09 o 
  11   3   1       47.27       45.05      1.23 o 
  12   3   1        4.02       11.64      0.90 o 
  13   3   1      972.15     1027.12      9.43 o 
  14   3   1       60.31       68.25      1.71 o 
  15   3   1      230.43      221.30      3.82 o 
  16   3   1        9.48        8.92      1.09 o 
  17   3   1      226.76      245.25      4.20 o 
  18   3   1       34.46       36.53      1.22 o 
 -18   4   1        2.40        2.88      1.21 o 
 -17   4   1      349.33      345.04      4.93 o 
 -16   4   1        8.90        9.02      0.86 o 
 -15   4   1        6.86        6.54      0.93 o 
 -14   4   1       64.21       63.22      1.70 o 
 -13   4   1       26.51       26.96      1.20 o 
 -12   4   1       63.25       66.15      1.61 o 
 -11   4   1        0.40        2.15      1.29 o 
 -10   4   1     1501.19     1511.35     10.56 o 
  -9   4   1       57.59       44.42      1.26 o 
  -8   4   1      304.23      311.08      4.30 o 
  -7   4   1     1584.18     1651.64      9.44 o 
  -6   4   1      116.82       79.71      1.62 o 
  -5   4   1      572.13      606.70      5.10 o 
  -4   4   1      449.85      483.66      4.48 o 
  -3   4   1      803.36      824.29      5.67 o 
  -2   4   1      702.27      770.09      5.29 o 
  -1   4   1      143.78      193.56      2.65 o 
   0   4   1       48.72       40.60      0.86 o 
   1   4   1       50.01       36.88      0.82 o 
   2   4   1     2408.78     2371.21      9.88 o 
   3   4   1      255.34      264.73      3.31 o 
   4   4   1     1646.15     1612.52      8.47 o 
   5   4   1     1369.20     1317.30      7.91 o 
   6   4   1        1.02        2.73      0.86 o 
   7   4   1      987.31     1039.19      7.65 o 
   8   4   1      184.32      161.57      2.82 o 
   9   4   1      338.92      328.87      4.88 o 
  10   4   1        0.98        3.36      1.05 o 
  11   4   1       63.48       68.43      1.59 o 
  12   4   1      267.87      272.74      5.06 o 
  13   4   1       55.58       55.81      1.71 o 
  14   4   1      157.84      174.54      3.58 o 
  15   4   1      258.36      264.26      4.69 o 
  16   4   1       32.26       33.79      1.17 o 
  17   4   1       12.43       14.55      0.97 o 
  18   4   1       67.23       73.41      1.49 o 
 -17   5   1        5.20        5.89      0.75 o 
 -16   5   1        9.03        7.36      0.92 o 
 -15   5   1       69.52       67.57      1.48 o 
 -14   5   1       44.26       40.83      1.38 o 
 -13   5   1       80.90       82.66      1.69 o 
 -12   5   1      357.36      329.86      5.42 o 
 -11   5   1        2.97        4.02      0.71 o 
 -10   5   1      152.78      154.56      3.17 o 
  -9   5   1        0.15        0.42      1.27 o 
  -8   5   1      135.23      108.80      2.18 o 
  -7   5   1       37.71       35.31      1.10 o 
  -6   5   1       71.83       65.27      1.37 o 
  -5   5   1        2.18        2.09      0.64 o 
  -4   5   1      423.75      410.29      4.66 o 
  -3   5   1       20.39       16.84      0.73 o 
  -2   5   1      227.85      215.40      3.27 o 
  -1   5   1       10.12       14.36      0.69 o 
   0   5   1      913.88     1028.17      7.17 o 
   1   5   1     1224.36     1226.86      7.89 o 
   2   5   1      819.34      756.73      6.30 o 
   3   5   1       55.36       47.73      1.05 o 
   4   5   1        4.14        3.16      1.10 o 
   5   5   1       19.95       24.04      0.84 o 
   6   5   1       17.68       15.49      0.90 o 
   7   5   1       58.84       57.01      1.36 o 
   8   5   1      276.99      289.57      4.63 o 
   9   5   1        8.84       10.19      0.89 o 
  10   5   1      227.76      229.80      4.48 o 
  11   5   1        6.98        7.97      0.97 o 
  12   5   1        0.12       -0.97      1.45 o 
  13   5   1       21.95       19.68      1.17 o 
  14   5   1       99.96       98.25      1.96 o 
  15   5   1      234.01      244.35      4.28 o 
  16   5   1       10.31       10.92      0.96 o 
  17   5   1       53.60       50.64      1.13 o 
 -16   6   1       19.61       18.38      0.98 o 
 -15   6   1       71.31       66.88      1.55 o 
 -14   6   1        8.35       10.15      1.00 o 
 -13   6   1       51.22       51.20      1.32 o 
 -12   6   1       12.69       13.36      0.94 o 
 -11   6   1        1.50        2.42      1.21 o 
 -10   6   1       51.03       52.03      1.46 o 
  -9   6   1       59.80       48.90      1.43 o 
  -8   6   1      222.57      227.86      4.41 o 
  -7   6   1       99.30       94.22      2.00 o 
  -6   6   1       48.81       42.97      1.27 o 
  -5   6   1       30.62       32.43      1.22 o 
  -4   6   1        7.14        8.96      0.78 o 
  -3   6   1        0.30        0.76      1.13 o 
  -2   6   1       11.10       12.75      0.92 o 
  -1   6   1      120.68      126.05      2.57 o 
   0   6   1      438.17      434.23      5.40 o 
   1   6   1       79.17       63.11      1.29 o 
   2   6   1        8.72       10.50      0.94 o 
   3   6   1        1.22        0.58      1.35 o 
   4   6   1      137.17      151.71      3.02 o 
   5   6   1        8.71       11.90      1.04 o 
   6   6   1      333.70      315.79      5.09 o 
   7   6   1        0.95        0.68      1.14 o 
   8   6   1       21.20       25.74      1.18 o 
   9   6   1       63.66       62.54      1.70 o 
  10   6   1        0.32        1.94      1.46 o 
  11   6   1        0.60        1.19      1.19 o 
  12   6   1        0.00       -1.12      1.35 o 
  13   6   1        7.62        9.05      0.82 o 
  14   6   1       18.82       19.26      1.08 o 
  15   6   1        0.01        2.69      1.04 o 
 -14   7   1        9.49       10.58      0.89 o 
 -13   7   1       17.64       16.75      1.06 o 
 -12   7   1       27.23       22.15      1.00 o 
 -11   7   1       12.26       14.37      1.09 o 
 -10   7   1        1.70        3.23      1.38 o 
  -9   7   1       53.17       56.91      1.43 o 
  -8   7   1      113.20      101.15      1.95 o 
  -7   7   1      117.95      107.61      2.20 o 
  -6   7   1       39.52       38.76      1.44 o 
  -5   7   1       28.49       30.57      1.19 o 
  -4   7   1       52.26       48.76      1.40 o 
  -3   7   1       18.85       21.11      1.15 o 
  -2   7   1       46.40       40.20      1.36 o 
  -1   7   1      326.80      336.73      5.26 o 
   0   7   1      256.98      251.02      4.67 o 
   1   7   1      116.16      117.30      2.27 o 
   2   7   1        9.72        9.14      0.91 o 
   3   7   1       11.10       13.44      0.93 o 
   4   7   1       30.57       27.84      1.18 o 
   5   7   1       78.82       80.25      1.68 o 
   6   7   1      110.81      112.73      2.19 o 
   7   7   1        8.72        6.80      0.97 o 
   8   7   1       29.10       30.28      1.20 o 
   9   7   1       31.17       36.42      1.40 o 
  10   7   1       93.38       93.28      2.00 o 
  11   7   1       18.59       17.23      1.03 o 
  12   7   1        0.01        1.46      1.10 o 
  13   7   1       31.56       30.16      1.10 o 
  14   7   1        6.09        5.10      0.77 o 
 -12   8   1        0.35        0.71      0.99 o 
 -11   8   1        2.40        2.96      1.15 o 
 -10   8   1      112.68      108.77      2.05 o 
  -9   8   1       54.41       58.09      1.42 o 
  -8   8   1       28.51       31.68      1.29 o 
  -7   8   1      219.72      211.28      3.87 o 
  -6   8   1      495.75      484.97      6.65 o 
  -5   8   1      142.47      147.76      2.86 o 
  -4   8   1       97.50       94.12      1.93 o 
  -3   8   1      153.42      145.55      2.92 o 
  -2   8   1      194.36      184.92      3.66 o 
  -1   8   1       43.45       44.70      1.46 o 
   0   8   1       15.51       13.59      1.21 o 
   1   8   1       57.05       51.98      1.70 o 
   2   8   1      354.64      335.12      5.65 o 
   3   8   1       95.90       85.41      1.93 o 
   4   8   1       55.18       50.52      1.43 o 
   5   8   1      125.82      126.17      2.58 o 
   6   8   1      197.43      195.21      3.67 o 
   7   8   1        1.31        0.22      3.06 o 
   8   8   1      235.51      216.61      4.17 o 
   9   8   1      208.90      220.72      4.03 o 
  10   8   1       23.31       25.60      1.02 o 
  11   8   1       11.97       13.32      0.89 o 
  12   8   1       35.81       35.55      0.98 o 
  -9   9   1       12.86       10.48      0.82 o 
  -8   9   1       29.14       29.31      1.07 o 
  -7   9   1      206.08      204.31      3.74 o 
  -6   9   1       31.19       29.09      1.26 o 
  -5   9   1        6.16        6.47      0.95 o 
  -4   9   1       46.12       43.07      1.39 o 
  -3   9   1       56.78       55.53      1.43 o 
  -2   9   1      114.60      101.69      2.08 o 
  -1   9   1      143.67      128.87      2.53 o 
   0   9   1      115.18      110.83      2.32 o 
   1   9   1       22.63       22.48      1.25 o 
   2   9   1      103.87       93.24      1.85 o 
   3   9   1       42.05       37.44      1.40 o 
   4   9   1       90.49       99.31      1.94 o 
   5   9   1        4.15        3.12      1.47 o 
   6   9   1        4.17        4.12      1.37 o 
   7   9   1       58.45       54.06      1.42 o 
   8   9   1       10.28       11.57      0.85 o 
  -4  10   1        1.49       -0.25      0.99 o 
  -3  10   1        4.42        5.59      0.78 o 
  -2  10   1       68.42       73.98      1.48 o 
  -1  10   1        1.64        0.68      1.10 o 
   0  10   1       34.71       33.88      1.10 o 
   1  10   1       16.15       14.90      0.95 o 
   2  10   1       53.72       56.94      1.32 o 
   3  10   1        0.16        0.75      1.00 o 
 -20   0   2      100.57      103.77      2.18 o 
 -19   0   2      290.33      292.90      4.42 o 
 -18   0   2        4.84        4.36      1.04 o 
 -17   0   2       57.78       52.97      1.62 o 
 -16   0   2        8.49        7.75      0.97 o 
 -15   0   2      144.14      127.17      2.42 o 
 -14   0   2       28.64       32.08      1.37 o 
 -13   0   2      384.68      322.26      4.88 o 
 -12   0   2      428.29      448.63      5.53 o 
 -11   0   2       11.47        7.59      0.82 o 
 -10   0   2      323.09      264.91      3.67 o 
  -9   0   2       13.50       22.85      0.75 o 
  -8   0   2     7724.63     7879.98     70.99 o 
  -7   0   2      885.93     1025.95      5.90 o 
  -6   0   2      256.46      263.40      2.83 o 
  -5   0   2     8141.63     9431.27     65.59 o 
  -4   0   2       69.20       67.28      1.20 o 
  -3   0   2       10.67        6.85      0.51 o 
  -2   0   2     8564.41     9867.31     59.89 o 
  -1   0   2      500.89      543.97      3.15 o 
   0   0   2       22.09       24.30      0.50 o 
   1   0   2     1517.14     1333.93     18.58 o 
   2   0   2     3613.81     3339.45     32.65 o 
   3   0   2        1.74        0.93      0.60 o 
   4   0   2     2417.58     2204.28     28.73 o 
   5   0   2       71.89       64.51      1.31 o 
   6   0   2     1965.06     2062.86      8.81 o 
   7   0   2     3646.88     3496.75     45.14 o 
   8   0   2        1.28        2.27      0.53 o 
   9   0   2      486.98      469.59      5.03 o 
  10   0   2      682.06      669.46      6.50 o 
  11   0   2       17.81       22.81      0.98 o 
  12   0   2      197.65      176.74      3.29 o 
  13   0   2      109.72      126.29      2.59 o 
  14   0   2       14.65       15.06      1.21 o 
  15   0   2        7.95        6.92      0.95 o 
  16   0   2        0.44        0.67      1.33 o 
  17   0   2      269.19      253.57      4.32 o 
  18   0   2       10.36       15.91      0.95 o 
 -20   1   2       33.47       29.69      1.05 o 
 -19   1   2       59.36       58.99      1.37 o 
 -18   1   2        2.03        3.07      1.43 o 
 -17   1   2      295.73      283.60      4.87 o 
 -16   1   2       93.27       95.98      1.94 o 
 -15   1   2      159.42      159.38      2.92 o 
 -14   1   2      196.25      200.37      3.71 o 
 -13   1   2      256.74      246.24      4.50 o 
 -12   1   2       16.78       15.44      0.95 o 
 -11   1   2      130.53      107.94      2.04 o 
 -10   1   2      557.97      529.42      5.35 o 
  -9   1   2      346.46      368.36      4.10 o 
  -8   1   2      197.63      241.21      3.20 o 
  -7   1   2      621.43      566.49      4.51 o 
  -6   1   2     2223.07     2027.47     29.04 o 
  -5   1   2     1547.75     1763.99      7.09 o 
  -4   1   2       19.44       26.06      0.60 o 
  -3   1   2      473.16      470.01      3.23 o 
  -2   1   2     1864.80     1706.85     21.77 o 
  -1   1   2      510.22      504.73      3.16 o 
   0   1   2     3698.75     3859.72     34.25 o 
   1   1   2     3991.98     3347.09     32.95 o 
   2   1   2     5234.30     4504.11     40.83 o 
   3   1   2     1918.53     1431.96     22.10 o 
   4   1   2      865.42      855.77      4.94 o 
   5   1   2       59.84       67.35      1.37 o 
   6   1   2        0.12        0.73      0.63 o 
   7   1   2      288.28      265.30      3.42 o 
   8   1   2     1461.63     1404.88      8.48 o 
   9   1   2      196.08      194.79      3.34 o 
  10   1   2       75.68       74.85      1.43 o 
  11   1   2        1.37        1.60      1.00 o 
  12   1   2      433.60      421.80      5.84 o 
  13   1   2       58.85       49.89      1.42 o 
  14   1   2       27.61       24.57      1.22 o 
  15   1   2        4.11        1.90      1.42 o 
  16   1   2       57.52       59.57      1.54 o 
  17   1   2       21.46       19.04      1.14 o 
  18   1   2       26.53       29.81      1.08 o 
 -19   2   2       49.42       43.39      1.27 o 
 -18   2   2        0.60        2.33      1.36 o 
 -17   2   2      137.43      136.34      2.67 o 
 -16   2   2      208.42      208.08      3.84 o 
 -15   2   2      200.40      203.98      3.92 o 
 -14   2   2       84.19       76.64      1.66 o 
 -13   2   2      338.43      331.70      5.15 o 
 -12   2   2       14.73       14.30      1.01 o 
 -11   2   2      212.12      178.93      3.47 o 
 -10   2   2       13.21       13.66      0.80 o 
  -9   2   2      936.57      938.25      6.86 o 
  -8   2   2       27.83       13.81      0.63 o 
  -7   2   2     2364.71     2732.45     10.75 o 
  -6   2   2      336.43      402.41      3.73 o 
  -5   2   2      840.47      883.71      5.32 o 
  -4   2   2      481.86      515.68      3.81 o 
  -3   2   2      296.64      323.65      2.95 o 
  -2   2   2     2956.04     2964.15     32.56 o 
  -1   2   2     2182.55     2131.12     26.72 o 
   0   2   2     2460.75     2590.79     29.80 o 
   1   2   2     2551.45     1962.23     26.53 o 
   2   2   2     1318.81     1232.23      5.96 o 
   3   2   2        1.00       -0.25      0.67 o 
   4   2   2      423.53      376.76      3.52 o 
   5   2   2     1648.64     1655.09      8.01 o 
   6   2   2      215.62      179.36      2.73 o 
   7   2   2      687.74      734.60      5.92 o 
   8   2   2       20.48       22.22      0.75 o 
   9   2   2       17.07       14.58      0.68 o 
  10   2   2      604.67      630.03      6.45 o 
  11   2   2        0.13       -0.21      2.52 o 
  12   2   2       16.52       15.73      1.14 o 
  13   2   2      246.81      252.09      4.86 o 
  14   2   2      435.80      448.52      6.43 o 
  15   2   2       65.91       55.60      1.63 o 
  16   2   2       56.96       61.61      1.48 o 
  17   2   2        6.10        6.80      0.90 o 
  18   2   2        7.81        6.78      0.85 o 
 -19   3   2        1.15        0.55      0.97 o 
 -18   3   2        5.05        6.13      0.88 o 
 -17   3   2        4.15        4.96      0.83 o 
 -16   3   2       63.70       59.47      1.61 o 
 -15   3   2       43.40       43.47      1.45 o 
 -14   3   2      111.92      131.05      2.43 o 
 -13   3   2        6.24       10.23      0.93 o 
 -12   3   2      152.39      152.78      3.06 o 
 -11   3   2      162.90      146.37      3.01 o 
 -10   3   2      180.49      184.79      3.46 o 
  -9   3   2       33.33       33.35      0.98 o 
  -8   3   2       21.92       26.16      0.88 o 
  -7   3   2       39.94       51.13      1.05 o 
  -6   3   2       10.49       12.75      0.60 o 
  -5   3   2       20.67       27.70      0.76 o 
  -4   3   2       33.60       45.77      0.91 o 
  -3   3   2       53.37       51.98      1.05 o 
  -2   3   2      425.62      461.27      3.84 o 
  -1   3   2      785.21      992.56      5.66 o 
   0   3   2      126.02      152.29      2.27 o 
   1   3   2      103.34      104.59      1.96 o 
   2   3   2      144.09      120.39      2.06 o 
   3   3   2      288.42      247.23      3.08 o 
   4   3   2       68.73       78.54      1.59 o 
   5   3   2        1.82        1.74      0.87 o 
   6   3   2        6.36        6.89      0.55 o 
   7   3   2       78.05       73.00      1.38 o 
   8   3   2        1.02        2.21      1.02 o 
   9   3   2        0.61       -0.94      1.13 o 
  10   3   2        5.63        6.43      0.83 o 
  11   3   2       37.05       39.15      1.35 o 
  12   3   2        0.00        0.71      1.43 o 
  13   3   2        0.21       -1.22      1.70 o 
  14   3   2      100.74      108.81      2.14 o 
  15   3   2       47.74       45.70      1.55 o 
  16   3   2        1.54        0.39      1.16 o 
  17   3   2        6.23        7.49      0.80 o 
 -18   4   2       52.90       46.20      1.18 o 
 -17   4   2       13.16       15.27      1.09 o 
 -16   4   2      244.02      240.84      4.47 o 
 -15   4   2      156.74      165.88      3.48 o 
 -14   4   2     1022.47     1074.60      9.84 o 
 -13   4   2       36.57       33.96      1.46 o 
 -12   4   2        3.61        4.45      1.41 o 
 -11   4   2      256.46      258.29      4.70 o 
 -10   4   2      347.73      342.23      5.02 o 
  -9   4   2        3.02        1.33      1.14 o 
  -8   4   2        0.21        2.27      1.05 o 
  -7   4   2      227.34      231.87      3.73 o 
  -6   4   2      142.19      151.40      2.98 o 
  -5   4   2      499.75      542.54      5.10 o 
  -4   4   2      388.74      415.66      4.38 o 
  -3   4   2      105.94      117.48      1.99 o 
  -2   4   2     3985.66     4569.13     52.97 o 
  -1   4   2     3354.18     3857.77     47.54 o 
   0   4   2     1034.54     1352.86      7.57 o 
   1   4   2     1142.49     1145.41      7.13 o 
   2   4   2       69.90       72.85      1.39 o 
   3   4   2      390.10      339.98      4.08 o 
   4   4   2       84.79       85.09      1.71 o 
   5   4   2      249.97      249.97      3.73 o 
   6   4   2      188.03      191.06      3.36 o 
   7   4   2       91.58       93.10      1.82 o 
   8   4   2       15.68       15.17      0.99 o 
   9   4   2      179.07      173.73      3.22 o 
  10   4   2        4.84        7.74      0.91 o 
  11   4   2       29.20       30.83      1.19 o 
  12   4   2       20.78       24.33      1.22 o 
  13   4   2      953.26      999.71      9.42 o 
  14   4   2       66.42       72.79      1.79 o 
  15   4   2       92.41       85.14      1.79 o 
  16   4   2       10.02       11.85      1.00 o 
  17   4   2       84.35       88.26      1.71 o 
 -17   5   2       86.11       80.04      1.47 o 
 -16   5   2       27.79       27.70      1.25 o 
 -15   5   2       41.34       42.93      1.24 o 
 -14   5   2       62.68       64.65      1.59 o 
 -13   5   2      120.22      123.28      2.40 o 
 -12   5   2      135.33      127.43      2.45 o 
 -11   5   2        6.84        9.11      0.96 o 
 -10   5   2     1047.50     1026.28      9.44 o 
  -9   5   2        2.25        4.39      0.88 o 
  -8   5   2      942.97      960.70      8.45 o 
  -7   5   2      214.04      221.82      4.14 o 
  -6   5   2        0.61        1.10      1.10 o 
  -5   5   2        0.68        0.70      1.05 o 
  -4   5   2      417.45      453.77      5.28 o 
  -3   5   2      229.11      264.62      3.91 o 
  -2   5   2      100.00      116.21      2.37 o 
  -1   5   2       89.21      114.93      2.19 o 
   0   5   2      966.28     1128.37      8.03 o 
   1   5   2        0.96        0.00      0.00 o 
   2   5   2      254.96      240.52      3.80 o 
   3   5   2      339.88      335.05      4.49 o 
   4   5   2      502.35      489.23      5.67 o 
   5   5   2      215.33      206.43      3.82 o 
   6   5   2      206.71      195.78      3.85 o 
   7   5   2      441.18      453.06      5.87 o 
   8   5   2       42.40       38.76      1.35 o 
   9   5   2        1.29        2.82      1.41 o 
  10   5   2      102.76      105.27      2.19 o 
  11   5   2       96.95      109.87      2.19 o 
  12   5   2       38.98       34.70      1.41 o 
  13   5   2       46.28       52.71      1.53 o 
  14   5   2       14.32       15.18      0.97 o 
  15   5   2       91.69      104.13      2.15 o 
  16   5   2        0.29        1.17      1.04 o 
 -16   6   2       39.46       43.75      1.08 o 
 -15   6   2        5.21        6.95      0.83 o 
 -14   6   2        0.79        1.16      1.16 o 
 -13   6   2       14.51       15.46      1.07 o 
 -12   6   2      464.14      471.06      6.34 o 
 -11   6   2       69.82       71.56      1.68 o 
 -10   6   2      688.66      681.82      7.77 o 
  -9   6   2      182.68      200.38      3.65 o 
  -8   6   2      750.09      737.48      8.05 o 
  -7   6   2       78.43       68.36      1.61 o 
  -6   6   2      600.02      584.79      6.82 o 
  -5   6   2      899.21      941.78      8.47 o 
  -4   6   2       35.50       34.51      1.25 o 
  -3   6   2       51.09       54.45      1.42 o 
  -2   6   2      693.90      732.12      7.22 o 
  -1   6   2       29.67       40.86      1.19 o 
   0   6   2      212.49      237.87      4.11 o 
   1   6   2       34.41       33.17      1.21 o 
   2   6   2     1290.17     1230.50      9.55 o 
   3   6   2      189.89      179.61      3.39 o 
   4   6   2      125.08      113.45      2.18 o 
   5   6   2      807.26      834.68      8.15 o 
   6   6   2      350.01      334.13      5.42 o 
   7   6   2      379.59      405.48      6.07 o 
   8   6   2       67.70       58.14      1.70 o 
   9   6   2      277.63      303.74      5.15 o 
  10   6   2      248.97      268.51      5.01 o 
  11   6   2        0.42        2.02      1.34 o 
  12   6   2        0.27        1.44      1.44 o 
  13   6   2        3.27        5.43      0.91 o 
  14   6   2       27.72       32.71      1.07 o 
 -14   7   2       65.74       65.10      1.28 o 
 -13   7   2      161.33      155.65      2.89 o 
 -12   7   2       89.67       84.87      1.73 o 
 -11   7   2        0.83        0.00      0.00 o 
 -10   7   2       65.91       60.62      1.58 o 
  -9   7   2      152.35      153.13      2.83 o 
  -8   7   2       17.32       18.02      1.20 o 
  -7   7   2        3.80        4.86      0.97 o 
  -6   7   2      164.76      162.65      3.42 o 
  -5   7   2      251.18      266.87      4.88 o 
  -4   7   2       94.78       86.40      1.92 o 
  -3   7   2      286.97      292.29      5.04 o 
  -2   7   2       93.40       96.87      1.89 o 
  -1   7   2      158.60      161.83      3.31 o 
   0   7   2      391.87      396.01      5.93 o 
   1   7   2      228.88      209.77      3.81 o 
   2   7   2       13.98       14.99      1.19 o 
   3   7   2      228.92      214.85      3.88 o 
   4   7   2       15.42       15.50      1.21 o 
   5   7   2       72.12       72.67      1.71 o 
   6   7   2        3.53        4.35      0.97 o 
   7   7   2       29.41       28.59      1.19 o 
   8   7   2        0.73        2.54      1.38 o 
   9   7   2       83.16       87.94      1.76 o 
  10   7   2        2.31        3.45      1.42 o 
  11   7   2       81.77       92.16      1.82 o 
  12   7   2        1.07       -0.31      1.10 o 
  13   7   2        1.84        0.90      1.16 o 
 -12   8   2       15.88       19.72      0.93 o 
 -11   8   2       34.20       37.27      1.09 o 
 -10   8   2        2.61        3.68      1.23 o 
  -9   8   2        2.89        2.69      1.35 o 
  -8   8   2        5.01        3.71      0.82 o 
  -7   8   2        0.04        0.00      0.00 o 
  -6   8   2        0.52        0.00      0.00 o 
  -5   8   2       56.25       55.90      1.62 o 
  -4   8   2        3.25        3.98      1.41 o 
  -3   8   2       84.83       81.01      1.90 o 
  -2   8   2       51.70       54.39      1.67 o 
  -1   8   2      244.79      242.66      4.82 o 
   0   8   2       42.74       40.96      1.43 o 
   1   8   2       11.19       13.07      1.19 o 
   2   8   2        1.57        1.89      1.41 o 
   3   8   2       54.38       55.53      1.63 o 
   4   8   2       45.81       40.93      1.37 o 
   5   8   2       23.79       29.73      1.33 o 
   6   8   2        5.89        8.08      1.06 o 
   7   8   2        1.03        0.20      2.81 o 
   8   8   2       19.79       20.56      1.11 o 
   9   8   2       11.13       11.83      1.00 o 
  10   8   2        4.81        7.26      0.73 o 
  -9   9   2       43.82       45.30      1.13 o 
  -8   9   2       34.45       32.28      1.13 o 
  -7   9   2       60.98       54.95      1.40 o 
  -6   9   2        0.70        3.02      1.17 o 
  -5   9   2        5.67        6.21      0.89 o 
  -4   9   2        2.90        3.88      1.29 o 
  -3   9   2       78.00       76.13      1.72 o 
  -2   9   2        0.18        1.16      1.16 o 
  -1   9   2        5.30        4.09      1.36 o 
   0   9   2       23.12       22.68      1.17 o 
   1   9   2       14.11       11.34      0.96 o 
   2   9   2       15.59       15.05      0.94 o 
   3   9   2       31.57       27.29      1.27 o 
   4   9   2        4.06        0.87      1.39 o 
   5   9   2      178.22      177.51      3.45 o 
   6   9   2       19.57       20.36      1.05 o 
   7   9   2       67.30       63.74      1.35 o 
 -19   1   3        2.79        1.86      1.24 o 
 -18   1   3        3.86        6.47      0.95 o 
 -17   1   3       59.98       55.35      1.53 o 
 -16   1   3        1.27        1.65      1.42 o 
 -15   1   3       27.80       27.01      1.22 o 
 -14   1   3      162.25      170.54      3.36 o 
 -13   1   3       33.08       30.04      1.36 o 
 -12   1   3      113.86      112.09      2.30 o 
 -11   1   3        5.70        8.15      0.95 o 
 -10   1   3       94.49       92.20      1.89 o 
  -9   1   3      574.29      674.26      5.99 o 
  -8   1   3      503.10      549.91      5.22 o 
  -7   1   3      264.41      319.71      3.76 o 
  -6   1   3      862.06      899.59      6.01 o 
  -5   1   3        9.10       10.04      0.61 o 
  -4   1   3      304.05      344.05      3.40 o 
  -3   1   3       24.36       17.01      0.63 o 
  -2   1   3      818.05      797.33      5.05 o 
  -1   1   3      987.84     1175.32      6.07 o 
   0   1   3      533.80      605.41      4.34 o 
   1   1   3     1502.51     1549.78      7.29 o 
   2   1   3      625.02      562.94      4.41 o 
   3   1   3        7.29        6.13      0.52 o 
   4   1   3       60.53       56.91      1.14 o 
   5   1   3       28.62       41.51      1.01 o 
   6   1   3        0.55        1.12      0.70 o 
   7   1   3        2.98        3.89      0.62 o 
   8   1   3      116.35       99.91      2.10 o 
   9   1   3        0.53        0.00      0.00 o 
  10   1   3       18.11       23.28      1.06 o 
  11   1   3        5.80        3.65      1.37 o 
  12   1   3      176.10      168.78      3.39 o 
  13   1   3       70.28       60.85      1.70 o 
  14   1   3       34.75       27.62      1.17 o 
  15   1   3        3.02        3.00      0.86 o 
  16   1   3        6.13        4.44      1.29 o 
  17   1   3       59.80       62.32      1.34 o 
 -19   2   3       91.88      100.94      2.16 o 
 -18   2   3       10.76       12.72      1.07 o 
 -17   2   3        0.04        2.72      1.46 o 
 -16   2   3       73.57       67.24      1.62 o 
 -15   2   3      265.13      246.32      4.89 o 
 -14   2   3       80.22       72.53      1.70 o 
 -13   2   3       38.77       44.00      1.40 o 
 -12   2   3      719.35      722.74      7.65 o 
 -11   2   3       72.95       72.55      1.61 o 
 -10   2   3      205.30      211.08      3.68 o 
  -9   2   3       18.59       20.49      0.99 o 
  -8   2   3      488.35      521.61      5.22 o 
  -7   2   3     2105.40     2290.26     10.90 o 
  -6   2   3        9.10        7.21      0.62 o 
  -5   2   3      969.63     1086.88      6.69 o 
  -4   2   3      389.15      424.32      3.97 o 
  -3   2   3      140.78      138.37      2.27 o 
  -2   2   3     1351.02     1677.79      7.77 o 
  -1   2   3     2054.97     2510.18      9.68 o 
   0   2   3      227.15      245.39      2.93 o 
   1   2   3      161.42      177.42      2.60 o 
   2   2   3        3.34        2.71      0.76 o 
   3   2   3      832.19      771.02      5.74 o 
   4   2   3     1532.33     1496.92      8.36 o 
   5   2   3        3.64        4.69      0.55 o 
   6   2   3       70.71       62.85      1.22 o 
   7   2   3     1668.59     1661.10     10.19 o 
   8   2   3       16.32       20.58      0.93 o 
   9   2   3       37.29       33.39      1.22 o 
  10   2   3      132.75      113.53      2.22 o 
  11   2   3       79.06       79.54      1.65 o 
  12   2   3       35.18       34.97      1.21 o 
  13   2   3      534.45      557.07      7.14 o 
  14   2   3       10.33        9.10      0.91 o 
  15   2   3       22.48       27.87      1.23 o 
  16   2   3       56.79       57.56      1.57 o 
  17   2   3      108.96      104.53      2.20 o 
 -19   3   3       15.79       12.27      0.74 o 
 -18   3   3        9.02        7.17      0.96 o 
 -17   3   3      280.28      284.81      4.68 o 
 -16   3   3      195.81      193.70      3.52 o 
 -15   3   3      638.93      642.27      7.50 o 
 -14   3   3      441.34      425.32      6.19 o 
 -13   3   3      309.54      296.93      5.12 o 
 -12   3   3       67.99       72.12      1.62 o 
 -11   3   3        9.53        8.88      1.08 o 
 -10   3   3      764.30      779.73      7.49 o 
  -9   3   3      243.22      252.09      4.11 o 
  -8   3   3       11.57       11.89      0.85 o 
  -7   3   3     1037.38     1111.63      7.91 o 
  -6   3   3      488.35      490.78      5.06 o 
  -5   3   3      310.36      338.40      4.14 o 
  -4   3   3       65.01       71.78      1.54 o 
  -3   3   3      117.44      133.12      2.48 o 
  -2   3   3     1669.98     1939.00      9.34 o 
  -1   3   3     2154.05     2973.62     11.51 o 
   0   3   3       68.41       79.17      1.69 o 
   1   3   3      175.42      154.85      2.75 o 
   2   3   3     1333.69     1238.19      7.64 o 
   3   3   3      340.81      299.12      3.91 o 
   4   3   3       73.32       67.73      1.33 o 
   5   3   3     1106.18     1084.27      7.88 o 
   6   3   3      127.10      128.76      2.60 o 
   7   3   3      467.04      500.96      5.75 o 
   8   3   3      364.21      339.85      4.97 o 
   9   3   3      169.33      179.27      3.31 o 
  10   3   3       19.57       19.08      1.16 o 
  11   3   3       23.98       25.61      1.21 o 
  12   3   3       66.98       70.41      1.70 o 
  13   3   3       36.90       38.71      1.40 o 
  14   3   3      216.67      222.42      4.33 o 
  15   3   3      146.52      154.53      3.02 o 
  16   3   3        0.38       -0.31      1.23 o 
 -18   4   3      114.57      116.82      2.24 o 
 -17   4   3       18.19       18.70      0.99 o 
 -16   4   3       45.21       51.58      1.37 o 
 -15   4   3      346.42      368.10      5.57 o 
 -14   4   3       48.85       47.33      1.41 o 
 -13   4   3      156.88      154.04      2.93 o 
 -12   4   3      659.40      663.23      7.71 o 
 -11   4   3      120.62      120.85      2.35 o 
 -10   4   3      379.27      386.12      5.66 o 
  -9   4   3      222.13      227.08      4.24 o 
  -8   4   3      763.82      726.97      7.13 o 
  -7   4   3      283.35      310.02      4.48 o 
  -6   4   3        0.59        5.54      0.69 o 
  -5   4   3      188.78      194.40      3.48 o 
  -4   4   3     1627.40     1790.87     10.21 o 
  -3   4   3      773.05      821.37      6.64 o 
  -2   4   3        4.98        4.32      0.60 o 
  -1   4   3      364.55      410.40      4.68 o 
   0   4   3     2289.34     3036.46     13.02 o 
   1   4   3      189.32      172.59      3.24 o 
   2   4   3      431.36      371.69      4.69 o 
   3   4   3      286.57      267.91      4.03 o 
   4   4   3      592.26      527.62      5.77 o 
   5   4   3      156.18      150.05      2.81 o 
   6   4   3        9.93       24.24      0.99 o 
   7   4   3      921.63      917.80      8.40 o 
   8   4   3      144.93      152.37      3.16 o 
   9   4   3        7.52        8.24      0.94 o 
  10   4   3      460.70      503.12      6.68 o 
  11   4   3      119.12      138.52      2.43 o 
  12   4   3      231.51      262.21      4.94 o 
  13   4   3       46.92       50.65      1.52 o 
  14   4   3      136.58      150.96      2.88 o 
  15   4   3       61.29       72.80      1.60 o 
  16   4   3        4.19        4.12      0.75 o 
 -17   5   3       40.32       38.73      1.16 o 
 -16   5   3       36.89       33.29      1.13 o 
 -15   5   3       16.02       13.32      1.14 o 
 -14   5   3        7.56        7.69      0.85 o 
 -13   5   3        1.95       -0.46      1.38 o 
 -12   5   3      217.72      208.72      3.87 o 
 -11   5   3       14.04       11.67      0.97 o 
 -10   5   3      170.98      154.44      2.90 o 
  -9   5   3      107.07      106.23      2.11 o 
  -8   5   3      268.56      280.20      4.78 o 
  -7   5   3      198.75      203.45      4.13 o 
  -6   5   3        0.83        2.48      1.24 o 
  -5   5   3      400.21      424.91      5.47 o 
  -4   5   3       49.95       59.14      1.35 o 
  -3   5   3      249.34      298.25      4.37 o 
  -2   5   3        1.84        4.25      0.74 o 
  -1   5   3      103.77      125.16      2.59 o 
   0   5   3      229.68      254.88      4.19 o 
   1   5   3      184.60      172.61      3.04 o 
   2   5   3      275.31      273.06      4.31 o 
   3   5   3       23.75       19.00      1.20 o 
   4   5   3        0.09        3.12      1.04 o 
   5   5   3       11.53       13.02      0.87 o 
   6   5   3        3.48        2.94      1.58 o 
   7   5   3      309.75      366.59      5.71 o 
   8   5   3      123.06      138.86      2.91 o 
   9   5   3      164.70      178.73      3.67 o 
  10   5   3        9.09       12.41      0.95 o 
  11   5   3       99.20      112.08      2.06 o 
  12   5   3       97.65       96.65      1.90 o 
  13   5   3        0.27        0.74      1.30 o 
  14   5   3        5.19        4.84      0.94 o 
  15   5   3      134.08      146.81      2.73 o 
 -15   6   3       10.31       11.76      0.88 o 
 -14   6   3       28.50       28.35      1.23 o 
 -13   6   3       46.61       45.59      1.39 o 
 -12   6   3        2.32        0.65      1.52 o 
 -11   6   3        7.39        9.46      1.15 o 
 -10   6   3        9.21       10.75      0.96 o 
  -9   6   3       28.35       26.24      1.21 o 
  -8   6   3       87.64       93.00      1.95 o 
  -7   6   3       78.52       86.31      1.92 o 
  -6   6   3        2.85        3.06      1.41 o 
  -5   6   3      149.86      171.68      3.25 o 
  -4   6   3        4.50        5.67      0.91 o 
  -3   6   3        0.69        0.67      1.34 o 
  -2   6   3       85.63       95.64      1.78 o 
  -1   6   3      203.55      223.05      4.24 o 
   0   6   3       47.32       54.94      1.56 o 
   1   6   3      216.24      190.02      3.62 o 
   2   6   3        0.55       -1.59      1.59 o 
   3   6   3        0.23        3.24      1.39 o 
   4   6   3        0.04       -0.24      2.83 o 
   5   6   3       71.69       77.35      1.69 o 
   6   6   3       32.76       35.74      1.46 o 
   7   6   3       30.75       29.12      1.21 o 
   8   6   3      107.87      112.09      2.15 o 
   9   6   3       20.49       19.92      1.14 o 
  10   6   3        0.02        1.72      1.50 o 
  11   6   3       23.72       26.74      1.17 o 
  12   6   3        6.95        3.92      0.85 o 
  13   6   3       44.08       42.00      1.28 o 
 -13   7   3        7.13        9.36      0.89 o 
 -12   7   3       57.72       55.96      1.38 o 
 -11   7   3        8.48        8.67      0.96 o 
 -10   7   3      233.64      217.45      4.23 o 
  -9   7   3        9.12        8.65      0.89 o 
  -8   7   3       22.61       24.48      1.15 o 
  -7   7   3       24.99       26.07      1.19 o 
  -6   7   3        9.09        7.94      0.96 o 
  -5   7   3        0.18        0.24      2.42 o 
  -4   7   3        1.44        0.97      1.22 o 
  -3   7   3        7.07        6.81      0.97 o 
  -2   7   3       54.03       58.42      1.70 o 
  -1   7   3       48.98       59.61      1.70 o 
   0   7   3       44.22       38.62      1.46 o 
   1   7   3        9.43        8.02      1.22 o 
   2   7   3      392.86      369.25      5.94 o 
   3   7   3       33.73       33.45      1.45 o 
   4   7   3       61.09       56.54      1.68 o 
   5   7   3        6.82        8.26      0.94 o 
   6   7   3        0.03       -0.23      2.75 o 
   7   7   3       57.76       60.88      1.54 o 
   8   7   3        0.22       -0.21      2.89 o 
   9   7   3        1.43        1.71      1.33 o 
  10   7   3        5.74        5.90      0.84 o 
  11   7   3       24.49       23.69      1.01 o 
 -11   8   3       61.04       68.13      1.34 o 
 -10   8   3        9.79        6.59      0.92 o 
  -9   8   3      230.04      209.02      3.80 o 
  -8   8   3       74.75       68.14      1.68 o 
  -7   8   3       39.73       30.28      1.19 o 
  -6   8   3        1.05        1.45      1.45 o 
  -5   8   3       65.27       58.21      1.50 o 
  -4   8   3      175.11      165.75      3.31 o 
  -3   8   3        7.00        7.57      0.89 o 
  -2   8   3       17.29       15.27      1.12 o 
  -1   8   3        6.97        7.65      0.90 o 
   0   8   3      238.96      239.48      4.65 o 
   1   8   3       17.89       16.45      1.11 o 
   2   8   3       23.93       17.50      1.09 o 
   3   8   3      195.01      184.32      3.44 o 
   4   8   3       61.42       60.22      1.65 o 
   5   8   3      288.67      274.52      4.57 o 
   6   8   3       63.68       53.30      1.47 o 
   7   8   3        9.05        9.41      1.01 o 
   8   8   3       11.94       13.22      0.90 o 
   9   8   3        1.82        1.69      1.04 o 
  -7   9   3       46.17       42.26      1.18 o 
  -6   9   3       21.18       17.96      1.00 o 
  -5   9   3       50.77       50.35      1.22 o 
  -4   9   3        0.05       -1.27      1.27 o 
  -3   9   3       27.94       28.55      1.15 o 
  -2   9   3       12.00       16.69      1.00 o 
  -1   9   3        1.86        1.68      1.17 o 
   0   9   3        0.53        0.67      1.25 o 
   1   9   3        9.99       10.94      0.98 o 
   2   9   3       19.63       23.38      1.11 o 
   3   9   3       18.47       16.85      1.05 o 
   4   9   3       10.75        9.43      0.84 o 
   5   9   3       57.63       62.15      1.29 o 
 -19   0   4       33.71       34.07      1.06 o 
 -18   0   4      149.99      157.07      2.87 o 
 -17   0   4      275.60      247.21      4.43 o 
 -16   0   4       48.73       44.62      1.56 o 
 -15   0   4      296.25      269.53      5.05 o 
 -14   0   4       84.22       82.72      1.95 o 
 -13   0   4      193.40      208.35      3.86 o 
 -12   0   4       81.30       87.55      1.83 o 
 -11   0   4       56.16       65.52      1.72 o 
 -10   0   4     1212.48     1301.63      9.88 o 
  -9   0   4        6.95       13.39      1.10 o 
  -8   0   4       45.85       50.14      1.36 o 
  -7   0   4     1905.69     2066.38     10.99 o 
  -6   0   4      344.45      338.62      4.30 o 
  -5   0   4      275.59      287.69      3.90 o 
  -4   0   4      196.85      238.27      3.43 o 
  -3   0   4     3240.15     3667.96     13.50 o 
  -2   0   4       90.02       98.94      1.99 o 
  -1   0   4     1627.84     2059.19      9.74 o 
   0   0   4     1879.71     1964.32      9.60 o 
   1   0   4       27.35       31.60      0.91 o 
   2   0   4     2805.79     2844.60     12.37 o 
   3   0   4     1113.22     1051.81      7.51 o 
   4   0   4      367.40      391.95      4.74 o 
   5   0   4      650.85      618.42      6.06 o 
   6   0   4       10.78        6.36      0.91 o 
   7   0   4      967.26      961.18      8.25 o 
   8   0   4      112.55      103.43      2.14 o 
   9   0   4        1.50        1.59      1.13 o 
  10   0   4       38.86       42.46      1.43 o 
  11   0   4      531.15      516.78      6.72 o 
  12   0   4      439.96      403.65      6.08 o 
  13   0   4       74.13       64.94      1.58 o 
  14   0   4       33.61       30.73      1.21 o 
  15   0   4       92.15       91.41      1.72 o 
  16   0   4      112.77      112.98      2.19 o 
 -19   1   4      137.68      126.40      2.32 o 
 -18   1   4        1.19        0.16      2.62 o 
 -17   1   4        0.09        0.39      1.37 o 
 -16   1   4      158.58      146.05      2.88 o 
 -15   1   4      392.59      375.80      5.76 o 
 -14   1   4       43.22       39.66      1.46 o 
 -13   1   4        6.13        3.60      1.68 o 
 -12   1   4      129.05      133.14      2.55 o 
 -11   1   4      321.57      308.76      5.07 o 
 -10   1   4       64.27       59.64      1.62 o 
  -9   1   4       12.60       12.54      0.94 o 
  -8   1   4      509.34      531.91      5.86 o 
  -7   1   4       15.56       19.10      0.96 o 
  -6   1   4        0.36       -0.75      1.20 o 
  -5   1   4     1170.45     1253.58      7.96 o 
  -4   1   4        1.26        1.48      1.08 o 
  -3   1   4      505.30      541.93      5.09 o 
  -2   1   4      482.90      529.36      5.00 o 
  -1   1   4      280.42      292.40      3.64 o 
   0   1   4      495.13      499.55      4.82 o 
   1   1   4       69.17       67.66      1.35 o 
   2   1   4       41.00       40.63      0.98 o 
   3   1   4      153.12      130.28      2.40 o 
   4   1   4      111.18      112.05      2.24 o 
   5   1   4      673.08      675.69      6.39 o 
   6   1   4       55.20       41.29      1.12 o 
   7   1   4       13.63       10.43      0.80 o 
   8   1   4       49.89       53.38      1.51 o 
   9   1   4      105.58       99.98      2.07 o 
  10   1   4       53.08       50.17      1.44 o 
  11   1   4       20.82       22.38      1.22 o 
  12   1   4        0.08       -0.95      1.66 o 
  13   1   4       52.84       58.13      1.56 o 
  14   1   4       17.99       19.66      0.99 o 
  15   1   4        1.68        2.34      1.17 o 
  16   1   4        4.07        1.98      1.05 o 
 -18   2   4        2.39       -0.61      1.21 o 
 -17   2   4       77.80       80.11      1.67 o 
 -16   2   4        0.44       -0.85      1.48 o 
 -15   2   4       55.90       42.24      1.38 o 
 -14   2   4        2.38        3.37      1.44 o 
 -13   2   4      595.03      579.08      7.23 o 
 -12   2   4       59.90       60.46      1.66 o 
 -11   2   4      107.41      100.36      2.04 o 
 -10   2   4       65.02       71.70      1.49 o 
  -9   2   4      412.79      434.92      5.66 o 
  -8   2   4       79.63       95.10      1.85 o 
  -7   2   4     1018.14     1143.57      8.52 o 
  -6   2   4      152.51      152.16      2.78 o 
  -5   2   4       58.57       62.79      1.23 o 
  -4   2   4       91.38       99.53      1.92 o 
  -3   2   4      398.32      383.65      4.52 o 
  -2   2   4        0.57        1.40      0.98 o 
  -1   2   4      186.72      230.76      3.40 o 
   0   2   4        1.19        1.99      1.00 o 
   1   2   4      316.15      292.27      4.02 o 
   2   2   4      261.00      225.01      3.56 o 
   3   2   4      718.97      655.67      6.18 o 
   4   2   4       56.89       57.17      1.37 o 
   5   2   4      384.77      350.53      4.86 o 
   6   2   4      622.93      629.68      6.68 o 
   7   2   4       99.88       92.88      1.69 o 
   8   2   4      345.14      342.15      5.46 o 
   9   2   4       22.34       24.98      1.18 o 
  10   2   4       13.78       15.27      0.97 o 
  11   2   4       12.06       16.42      0.97 o 
  12   2   4        1.24        2.32      1.39 o 
  13   2   4        0.04        0.00      0.00 o 
  14   2   4       13.01       11.08      0.94 o 
  15   2   4       16.19       16.95      0.93 o 
 -18   3   4        0.01        0.39      0.92 o 
 -17   3   4       32.05       32.53      1.16 o 
 -16   3   4       50.82       45.06      1.37 o 
 -15   3   4       33.25       34.28      1.31 o 
 -14   3   4       32.45       30.66      1.40 o 
 -13   3   4       19.93       22.27      1.21 o 
 -12   3   4        8.60       12.84      1.21 o 
 -11   3   4      119.50      117.27      2.37 o 
 -10   3   4        3.41        5.43      0.90 o 
  -9   3   4       85.92       88.16      1.72 o 
  -8   3   4       45.47       45.13      1.42 o 
  -7   3   4      190.46      182.42      3.10 o 
  -6   3   4      642.72      730.33      6.94 o 
  -5   3   4      265.95      302.95      4.40 o 
  -4   3   4        1.81        2.68      1.17 o 
  -3   3   4       16.21       19.09      0.82 o 
  -2   3   4      384.78      444.06      5.09 o 
  -1   3   4       49.40       67.65      1.45 o 
   0   3   4      130.51      139.62      2.55 o 
   1   3   4      355.73      320.20      4.41 o 
   2   3   4        3.44        2.07      1.21 o 
   3   3   4       17.49       17.37      0.90 o 
   4   3   4       63.27       53.50      1.34 o 
   5   3   4       13.75       10.69      1.01 o 
   6   3   4       87.38       83.13      1.71 o 
   7   3   4       69.02       76.06      1.81 o 
   8   3   4      489.93      490.73      6.49 o 
   9   3   4       30.95       31.48      1.21 o 
  10   3   4        4.87        7.03      0.97 o 
  11   3   4       46.47       49.69      1.65 o 
  12   3   4       18.06       18.95      1.10 o 
  13   3   4        0.77        2.77      1.19 o 
  14   3   4       44.85       44.05      1.35 o 
  15   3   4       17.55       19.32      0.95 o 
 -17   4   4        8.47        4.51      0.82 o 
 -16   4   4        4.10        4.54      0.84 o 
 -15   4   4        0.70        3.52      1.17 o 
 -14   4   4        4.50        5.87      0.87 o 
 -13   4   4       12.14       11.62      0.93 o 
 -12   4   4       62.15       54.32      1.69 o 
 -11   4   4       15.26       17.99      1.22 o 
 -10   4   4      537.44      555.35      7.12 o 
  -9   4   4      202.86      224.68      3.99 o 
  -8   4   4        2.77        3.81      1.34 o 
  -7   4   4      920.77      987.19      8.76 o 
  -6   4   4      541.31      565.19      6.58 o 
  -5   4   4      148.28      149.98      3.02 o 
  -4   4   4       65.51       75.40      1.56 o 
  -3   4   4       39.79       51.67      1.33 o 
  -2   4   4       30.25       35.63      1.13 o 
  -1   4   4      118.68      142.70      2.84 o 
   0   4   4      147.99      164.45      3.03 o 
   1   4   4       13.76        8.92      0.97 o 
   2   4   4      129.98      112.04      2.20 o 
   3   4   4      105.74       93.25      1.86 o 
   4   4   4       97.65       94.54      1.94 o 
   5   4   4      520.44      497.82      6.40 o 
   6   4   4      552.74      574.73      6.89 o 
   7   4   4      179.68      178.23      3.61 o 
   8   4   4      212.95      216.49      3.92 o 
   9   4   4        0.14        1.45      1.45 o 
  10   4   4        0.59       -0.93      1.40 o 
  11   4   4        5.50        5.48      0.88 o 
  12   4   4        0.14        1.78      1.19 o 
  13   4   4       60.76       59.11      1.55 o 
  14   4   4        0.03       -0.56      1.12 o 
 -16   5   4      102.53      105.71      2.12 o 
 -15   5   4      153.89      154.33      2.76 o 
 -14   5   4        7.29        5.44      0.94 o 
 -13   5   4       11.18        9.83      1.05 o 
 -12   5   4      468.82      471.76      6.44 o 
 -11   5   4        0.25       -0.71      1.41 o 
 -10   5   4       43.32       41.14      1.45 o 
  -9   5   4       78.40       77.06      1.95 o 
  -8   5   4      411.32      424.47      6.13 o 
  -7   5   4       12.00       18.47      1.18 o 
  -6   5   4       11.69       12.98      0.93 o 
  -5   5   4       42.33       46.62      1.36 o 
  -4   5   4      286.41      298.07      4.97 o 
  -3   5   4      395.42      456.65      6.05 o 
  -2   5   4      177.09      189.07      3.53 o 
  -1   5   4       21.44       24.27      1.09 o 
   0   5   4      593.22      741.27      7.68 o 
   1   5   4        7.57        7.79      1.11 o 
   2   5   4      607.91      572.92      6.99 o 
   3   5   4        4.16        4.62      1.62 o 
   4   5   4        3.54        3.07      1.65 o 
   5   5   4        0.26        2.89      1.44 o 
   6   5   4        2.38        2.91      1.46 o 
   7   5   4      132.97      131.18      2.68 o 
   8   5   4        0.29        3.79      1.42 o 
   9   5   4        9.04       10.20      0.91 o 
  10   5   4       12.87       12.88      1.06 o 
  11   5   4       13.06       17.50      1.14 o 
  12   5   4       10.16       10.68      0.99 o 
  13   5   4       16.06       18.77      0.95 o 
 -14   6   4      306.39      299.06      4.10 o 
 -13   6   4      100.90      110.83      2.21 o 
 -12   6   4        1.08        0.00      0.00 o 
 -11   6   4        7.54        7.94      1.04 o 
 -10   6   4      574.38      580.80      7.08 o 
  -9   6   4      286.27      268.50      4.93 o 
  -8   6   4       98.29       96.84      1.91 o 
  -7   6   4       21.22       22.72      1.21 o 
  -6   6   4      296.29      316.20      5.42 o 
  -5   6   4       38.44       48.41      1.46 o 
  -4   6   4      573.91      654.41      7.70 o 
  -3   6   4      551.12      612.23      7.42 o 
  -2   6   4      483.59      563.34      7.14 o 
  -1   6   4       71.91       80.67      1.93 o 
   0   6   4     1155.38     1370.10     11.12 o 
   1   6   4       81.39       92.55      1.94 o 
   2   6   4      196.85      180.31      3.67 o 
   3   6   4      109.01      102.10      2.20 o 
   4   6   4      169.10      174.18      3.65 o 
   5   6   4        2.21        1.91      1.67 o 
   6   6   4       97.46       96.30      1.87 o 
   7   6   4        0.23       -0.89      1.34 o 
   8   6   4      179.32      182.60      3.40 o 
   9   6   4      177.35      196.38      3.90 o 
  10   6   4       34.00       36.12      1.38 o 
  11   6   4       98.21      100.56      1.92 o 
 -12   7   4      123.42      115.92      2.25 o 
 -11   7   4      127.87      122.91      2.59 o 
 -10   7   4        4.24        3.77      1.26 o 
  -9   7   4      102.05       94.95      1.96 o 
  -8   7   4      380.88      386.37      5.49 o 
  -7   7   4        6.61        5.20      0.87 o 
  -6   7   4        1.90        0.67      1.34 o 
  -5   7   4      118.89      135.67      2.76 o 
  -4   7   4       24.29       29.26      1.39 o 
  -3   7   4       13.69        8.43      0.94 o 
  -2   7   4      283.26      332.58      5.48 o 
  -1   7   4       31.52       25.89      1.18 o 
   0   7   4        3.74        5.15      1.34 o 
   1   7   4       11.91        9.99      1.16 o 
   2   7   4       49.11       45.70      1.61 o 
   3   7   4       97.73      111.60      2.25 o 
   4   7   4       84.92       86.11      1.75 o 
   5   7   4       54.31       56.63      1.46 o 
   6   7   4       60.23       58.28      1.58 o 
   7   7   4       23.43       29.02      1.27 o 
   8   7   4        1.18        1.30      1.30 o 
   9   7   4       19.72       24.62      1.00 o 
  -9   8   4       33.63       37.85      1.09 o 
  -8   8   4        1.22        2.71      0.75 o 
  -7   8   4       60.93       62.80      1.48 o 
  -6   8   4       28.85       30.98      1.22 o 
  -5   8   4        4.07        4.37      1.27 o 
  -4   8   4        2.10        0.38      1.31 o 
  -3   8   4        2.78        4.41      0.96 o 
  -2   8   4        6.15        9.49      0.97 o 
  -1   8   4       30.96       32.61      1.16 o 
   0   8   4       50.20       53.43      1.54 o 
   1   8   4        2.52        3.39      0.94 o 
   2   8   4       10.19       13.34      1.10 o 
   3   8   4        8.49        8.74      1.05 o 
   4   8   4       50.69       56.81      1.49 o 
   5   8   4      115.23      125.52      2.45 o 
   6   8   4       13.19       10.74      0.83 o 
  -3   9   4       69.53       65.97      1.37 o 
  -2   9   4        1.47        1.14      1.01 o 
  -1   9   4       14.38       14.06      0.76 o 
   0   9   4       43.78       42.59      1.12 o 
 -18   1   5      100.22       82.90      1.61 o 
 -17   1   5       57.66       43.50      1.41 o 
 -16   1   5        6.04        5.78      1.12 o 
 -15   1   5       94.02       85.32      1.91 o 
 -14   1   5       61.70       70.07      1.60 o 
 -13   1   5        6.24        9.32      1.20 o 
 -12   1   5      112.60      118.99      2.20 o 
 -11   1   5        2.05        7.70      1.20 o 
 -10   1   5      266.15      259.75      4.97 o 
  -9   1   5       89.11      103.10      2.26 o 
  -8   1   5      985.15     1055.47      9.22 o 
  -7   1   5        0.99        1.44      1.64 o 
  -6   1   5      180.43      179.18      3.38 o 
  -5   1   5       11.98       10.27      0.95 o 
  -4   1   5       92.14       91.39      1.86 o 
  -3   1   5      686.82      755.38      7.14 o 
  -2   1   5      179.12      192.87      3.64 o 
  -1   1   5        1.76        3.62      1.27 o 
   0   1   5      318.40      315.21      4.66 o 
   1   1   5       32.29       29.17      1.13 o 
   2   1   5        0.80        3.69      1.17 o 
   3   1   5       48.55       44.17      1.42 o 
   4   1   5      234.59      213.61      4.27 o 
   5   1   5       62.25       60.49      1.55 o 
   6   1   5      643.29      641.95      7.35 o 
   7   1   5      205.94      196.03      3.85 o 
   8   1   5      230.34      241.59      4.66 o 
   9   1   5       36.47       36.50      1.45 o 
  10   1   5        6.80        6.07      0.93 o 
  11   1   5      105.93      117.25      2.42 o 
  12   1   5       78.58       77.94      1.58 o 
  13   1   5        0.69        0.34      1.18 o 
  14   1   5        2.41        1.23      1.09 o 
 -17   2   5       89.45       88.49      1.74 o 
 -16   2   5       18.01       16.28      1.23 o 
 -15   2   5       25.06       23.54      1.21 o 
 -14   2   5      162.00      153.48      2.90 o 
 -13   2   5       23.71       22.77      1.41 o 
 -12   2   5      251.17      270.54      4.89 o 
 -11   2   5        1.08        3.16      1.70 o 
 -10   2   5      489.47      537.66      6.83 o 
  -9   2   5      640.69      646.37      7.39 o 
  -8   2   5      663.89      698.99      7.60 o 
  -7   2   5      731.79      779.82      7.79 o 
  -6   2   5      745.93      855.00      7.95 o 
  -5   2   5       27.73       21.13      1.21 o 
  -4   2   5        9.65       12.55      0.98 o 
  -3   2   5      150.93      161.63      2.91 o 
  -2   2   5      655.60      715.17      7.12 o 
  -1   2   5       11.60       18.07      0.96 o 
   0   2   5       48.86       60.56      1.37 o 
   1   2   5       84.93       65.29      1.60 o 
   2   2   5      962.72      901.58      8.35 o 
   3   2   5       17.80       15.28      1.06 o 
   4   2   5       14.59       14.32      1.10 o 
   5   2   5     1046.29     1045.54      9.34 o 
   6   2   5      655.95      630.98      7.54 o 
   7   2   5       16.61       17.17      1.21 o 
   8   2   5       75.62       69.44      1.71 o 
   9   2   5       43.55       47.69      1.43 o 
  10   2   5       68.75       68.78      1.59 o 
  11   2   5        2.95        1.68      1.47 o 
  12   2   5      143.63      151.62      2.99 o 
  13   2   5        8.65       10.66      0.94 o 
  14   2   5        4.92        4.60      0.75 o 
 -17   3   5       21.82       23.82      0.99 o 
 -16   3   5       61.76       55.50      1.40 o 
 -15   3   5      120.82      118.68      2.39 o 
 -14   3   5       28.87       27.26      1.24 o 
 -13   3   5      214.51      209.75      3.84 o 
 -12   3   5      247.89      241.42      4.76 o 
 -11   3   5        1.57        1.69      1.45 o 
 -10   3   5      141.74      145.94      2.93 o 
  -9   3   5      164.01      185.45      3.63 o 
  -8   3   5       60.94       62.14      1.65 o 
  -7   3   5      337.59      344.25      5.34 o 
  -6   3   5      255.87      273.77      4.73 o 
  -5   3   5       46.39       48.08      1.52 o 
  -4   3   5      262.07      264.25      4.53 o 
  -3   3   5      162.02      170.45      3.18 o 
  -2   3   5       16.30       19.24      1.05 o 
  -1   3   5       98.93       96.81      1.89 o 
   0   3   5      272.29      275.03      4.73 o 
   1   3   5       77.87       58.78      1.51 o 
   2   3   5        0.21       -1.54      1.54 o 
   3   3   5       59.31       57.60      1.59 o 
   4   3   5        2.03        0.70      1.39 o 
   5   3   5        7.00       10.24      0.95 o 
   6   3   5      444.06      461.23      6.42 o 
   7   3   5      153.27      143.48      2.93 o 
   8   3   5        1.50        0.48      1.43 o 
   9   3   5        0.10        1.37      1.37 o 
  10   3   5       66.11       71.20      1.72 o 
  11   3   5       15.62       17.35      1.16 o 
  12   3   5       15.00       18.30      1.00 o 
  13   3   5       60.99       57.43      1.23 o 
 -16   4   5       18.93       16.32      0.89 o 
 -15   4   5      163.57      162.79      3.29 o 
 -14   4   5       44.42       43.60      1.45 o 
 -13   4   5       72.35       72.96      1.63 o 
 -12   4   5      248.64      256.15      4.67 o 
 -11   4   5        8.27        7.88      0.93 o 
 -10   4   5      171.17      171.09      3.37 o 
  -9   4   5       12.83       11.16      0.97 o 
  -8   4   5       49.68       51.57      1.46 o 
  -7   4   5       34.95       34.22      1.45 o 
  -6   4   5      120.42      126.09      2.39 o 
  -5   4   5      345.73      362.61      5.71 o 
  -4   4   5        6.92        8.10      0.93 o 
  -3   4   5       59.93       69.24      1.61 o 
  -2   4   5      202.71      219.68      4.38 o 
  -1   4   5      199.54      221.84      4.39 o 
   0   4   5       18.15       14.30      1.15 o 
   1   4   5       53.87       52.79      1.64 o 
   2   4   5      492.66      455.32      6.28 o 
   3   4   5       11.59       12.70      1.20 o 
   4   4   5        0.63        1.69      1.45 o 
   5   4   5       27.53       27.26      1.22 o 
   6   4   5       12.81       11.57      0.96 o 
   7   4   5       74.60       83.75      1.89 o 
   8   4   5       38.83       40.59      1.35 o 
   9   4   5      251.23      266.21      4.68 o 
  10   4   5        1.00        0.95      1.33 o 
  11   4   5        0.60       -0.50      1.16 o 
  12   4   5        2.68        1.38      1.10 o 
 -14   5   5       58.08       56.03      1.31 o 
 -13   5   5       25.35       29.59      1.19 o 
 -12   5   5       34.34       29.64      1.15 o 
 -11   5   5       29.77       25.85      1.25 o 
 -10   5   5      235.76      240.15      4.70 o 
  -9   5   5      143.11      143.74      2.79 o 
  -8   5   5      172.88      176.98      3.58 o 
  -7   5   5       18.10       19.51      1.20 o 
  -6   5   5      144.00      145.48      2.93 o 
  -5   5   5       62.09       63.38      1.71 o 
  -4   5   5      101.45      127.35      2.44 o 
  -3   5   5       13.52       18.44      1.21 o 
  -2   5   5       60.21       70.94      1.70 o 
  -1   5   5       35.34       33.99      1.21 o 
   0   5   5       51.20       68.90      1.70 o 
   1   5   5        6.02        6.32      1.22 o 
   2   5   5       17.38       15.80      1.22 o 
   3   5   5        7.63        9.42      1.21 o 
   4   5   5      295.52      283.50      5.08 o 
   5   5   5        1.22        3.50      1.63 o 
   6   5   5       12.88       10.15      1.13 o 
   7   5   5       80.87       92.50      1.72 o 
   8   5   5       36.19       40.09      1.39 o 
   9   5   5       46.31       47.22      1.43 o 
  10   5   5       25.62       29.70      1.09 o 
  11   5   5        8.41        8.92      0.78 o 
 -13   6   5        8.79        8.52      0.75 o 
 -12   6   5        0.04        1.33      1.04 o 
 -11   6   5       39.90       35.53      1.35 o 
 -10   6   5       26.42       25.07      1.11 o 
  -9   6   5       15.60       17.80      1.00 o 
  -8   6   5        0.23        1.06      1.27 o 
  -7   6   5       17.69       20.67      1.10 o 
  -6   6   5        0.53        1.58      1.36 o 
  -5   6   5       40.55       41.97      1.38 o 
  -4   6   5       42.81       45.29      1.40 o 
  -3   6   5        0.52        0.94      1.41 o 
  -2   6   5      116.41      126.75      2.60 o 
  -1   6   5      132.84      151.05      3.07 o 
   0   6   5       43.51       43.45      1.41 o 
   1   6   5        0.23        0.00      0.00 o 
   2   6   5       22.62       18.70      1.14 o 
   3   6   5       28.37       32.51      1.34 o 
   4   6   5        0.28       -0.43      1.50 o 
   5   6   5        2.76        1.43      1.64 o 
   6   6   5       17.39       14.56      1.15 o 
   7   6   5        0.04       -0.53      1.23 o 
   8   6   5        1.56        1.25      1.25 o 
   9   6   5        3.23        3.09      1.21 o 
 -10   7   5        3.06        4.01      0.67 o 
  -9   7   5       69.73       63.80      1.35 o 
  -8   7   5       28.51       28.89      1.15 o 
  -7   7   5       12.20       15.45      1.05 o 
  -6   7   5       62.13       55.43      1.48 o 
  -5   7   5        1.54        1.73      1.34 o 
  -4   7   5       30.30       32.53      1.18 o 
  -3   7   5       17.92       17.61      1.00 o 
  -2   7   5        2.09        0.60      1.41 o 
  -1   7   5        6.93        5.82      0.80 o 
   0   7   5       20.66       21.24      1.19 o 
   1   7   5       24.74       25.65      1.17 o 
   2   7   5       11.75       10.34      1.13 o 
   3   7   5       34.59       32.53      1.26 o 
   4   7   5        0.70        0.17      2.70 o 
   5   7   5       33.08       37.57      1.25 o 
   6   7   5        0.55        1.40      1.12 o 
   7   7   5        7.92        9.44      0.74 o 
  -6   8   5       71.15       77.03      1.50 o 
  -5   8   5      134.18      133.59      2.40 o 
  -4   8   5        4.45        6.36      0.83 o 
  -3   8   5      219.55      206.07      3.45 o 
  -2   8   5      373.32      364.86      4.54 o 
  -1   8   5       36.06       38.75      1.14 o 
   0   8   5       33.47       27.34      1.12 o 
   1   8   5       79.39       63.35      1.36 o 
   2   8   5       52.15       46.62      1.28 o 
 -16   0   6       51.37       48.52      1.38 o 
 -15   0   6       71.04       69.56      1.66 o 
 -14   0   6       22.86       22.10      1.33 o 
 -13   0   6        1.39        1.26      1.89 o 
 -12   0   6      727.44      761.96      8.15 o 
 -11   0   6      329.55      334.52      5.49 o 
 -10   0   6       37.34       33.54      1.69 o 
  -9   0   6      222.12      231.30      4.42 o 
  -8   0   6     3272.37     3676.56     18.79 o 
  -7   0   6        3.07        3.35      2.15 o 
  -6   0   6      162.14      175.70      3.80 o 
  -5   0   6       19.96       22.13      1.40 o 
  -4   0   6        4.31       -0.23      3.68 o 
  -3   0   6      400.29      413.51      6.05 o 
  -2   0   6      171.17      172.50      3.45 o 
  -1   0   6       11.81        9.62      1.15 o 
   0   0   6      366.57      333.19      5.40 o 
   1   0   6       17.21       14.27      1.17 o 
   2   0   6      278.77      267.55      4.80 o 
   3   0   6      709.83      704.20      7.94 o 
   4   0   6      703.63      679.28      8.01 o 
   5   0   6       29.30       29.65      1.46 o 
   6   0   6      766.20      738.94      8.18 o 
   7   0   6      359.95      369.44      5.67 o 
   8   0   6        0.57        1.10      1.33 o 
   9   0   6        2.18        3.06      1.43 o 
  10   0   6        1.85        2.74      1.28 o 
  11   0   6       66.22       67.98      1.57 o 
  12   0   6       11.44       12.16      0.77 o 
 -16   1   6       20.85       22.50      1.07 o 
 -15   1   6        5.10        5.02      1.62 o 
 -14   1   6      150.65      139.15      2.63 o 
 -13   1   6      179.62      191.41      3.55 o 
 -12   1   6        5.98        2.23      2.01 o 
 -11   1   6       98.31       97.07      2.11 o 
 -10   1   6      272.43      281.75      5.10 o 
  -9   1   6      135.81      129.48      2.69 o 
  -8   1   6       15.46       17.48      1.46 o 
  -7   1   6      124.30      129.64      2.42 o 
  -6   1   6       46.45       45.00      1.67 o 
  -5   1   6      149.11      149.10      3.07 o 
  -4   1   6        0.86        3.72      1.63 o 
  -3   1   6      340.01      339.01      5.39 o 
  -2   1   6      163.41      170.88      3.48 o 
  -1   1   6      135.19      119.57      2.33 o 
   0   1   6      100.99       95.11      1.99 o 
   1   1   6      123.12      110.42      2.13 o 
   2   1   6      110.37       99.04      1.92 o 
   3   1   6       46.62       42.32      1.45 o 
   4   1   6       32.78       30.90      1.46 o 
   5   1   6      134.45      128.41      2.68 o 
   6   1   6        0.57        0.71      1.67 o 
   7   1   6       45.63       39.47      1.38 o 
   8   1   6        8.38        9.82      1.09 o 
   9   1   6       34.68       38.23      1.21 o 
  10   1   6       32.05       30.08      1.25 o 
  11   1   6       45.91       47.47      1.23 o 
  12   1   6       23.60       26.17      0.99 o 
 -15   2   6       52.34       54.64      1.35 o 
 -14   2   6        3.01        1.93      1.58 o 
 -13   2   6       14.36       11.83      0.99 o 
 -12   2   6       31.43       32.21      1.29 o 
 -11   2   6       12.93       13.64      1.14 o 
 -10   2   6      216.30      219.27      4.05 o 
  -9   2   6       35.69       38.82      1.45 o 
  -8   2   6       92.02       97.32      1.95 o 
  -7   2   6       40.73       39.39      1.46 o 
  -6   2   6       33.08       34.07      1.45 o 
  -5   2   6      513.21      554.94      7.11 o 
  -4   2   6       28.82       32.61      1.43 o 
  -3   2   6       23.98       23.21      1.18 o 
  -2   2   6      134.23      163.36      3.33 o 
  -1   2   6       93.34      104.68      2.14 o 
   0   2   6       50.19       44.35      1.56 o 
   1   2   6        0.17       -1.68      1.68 o 
   2   2   6        0.35        1.21      1.69 o 
   3   2   6       54.06       48.96      1.46 o 
   4   2   6       81.90       76.89      1.70 o 
   5   2   6       65.60       60.75      1.68 o 
   6   2   6       57.20       57.30      1.64 o 
   7   2   6       12.78       14.53      1.12 o 
   8   2   6       10.12       10.88      1.05 o 
   9   2   6      111.64      114.37      2.10 o 
  10   2   6       31.09       33.46      1.17 o 
  11   2   6       10.12       10.69      0.84 o 
 -15   3   6       33.56       30.69      1.04 o 
 -14   3   6       11.32       13.68      1.09 o 
 -13   3   6        0.88        1.25      1.25 o 
 -12   3   6        0.48       -0.59      1.39 o 
 -11   3   6        2.22       -1.07      1.50 o 
 -10   3   6        7.24        9.25      1.13 o 
  -9   3   6        4.64        4.44      1.64 o 
  -8   3   6        0.69        1.43      1.67 o 
  -7   3   6       47.79       43.59      1.45 o 
  -6   3   6       31.74       33.57      1.46 o 
  -5   3   6       58.62       68.22      1.71 o 
  -4   3   6       71.02       75.94      1.70 o 
  -3   3   6       22.76       21.58      1.21 o 
  -2   3   6      210.80      207.34      3.91 o 
  -1   3   6        1.19        2.18      1.45 o 
   0   3   6       21.10       14.94      1.21 o 
   1   3   6        9.50        5.84      1.70 o 
   2   3   6        0.08        0.73      1.70 o 
   3   3   6        1.34        4.58      1.45 o 
   4   3   6        8.20        8.07      1.19 o 
   5   3   6       10.13       10.64      1.16 o 
   6   3   6       19.45       22.45      1.11 o 
   7   3   6       22.04       21.99      1.26 o 
   8   3   6       44.72       54.10      1.54 o 
   9   3   6        1.55        1.71      1.20 o 
  10   3   6       39.72       41.81      1.18 o 
 -14   4   6        2.07        1.77      1.01 o 
 -13   4   6       15.03       13.12      0.90 o 
 -12   4   6       82.34       85.91      1.73 o 
 -11   4   6        5.11        4.57      0.95 o 
 -10   4   6       54.22       51.31      1.44 o 
  -9   4   6      131.73      113.20      2.40 o 
  -8   4   6       40.42       37.09      1.36 o 
  -7   4   6       98.13       98.71      1.86 o 
  -6   4   6        2.31        3.54      0.94 o 
  -5   4   6      117.38      116.02      2.16 o 
  -4   4   6       59.40       63.99      1.68 o 
  -3   4   6       36.54       43.87      1.45 o 
  -2   4   6       12.40       17.35      1.20 o 
  -1   4   6        0.68        1.20      1.44 o 
   0   4   6      134.31      113.35      2.31 o 
   1   4   6       26.44       24.75      1.43 o 
   2   4   6       79.00       66.66      1.65 o 
   3   4   6       17.54       14.96      1.15 o 
   4   4   6        7.32       10.27      0.89 o 
   5   4   6      179.47      167.00      3.45 o 
   6   4   6       37.28       33.01      1.21 o 
   7   4   6        0.12        2.59      1.29 o 
   8   4   6        0.32        1.16      1.32 o 
   9   4   6        4.71        4.58      0.72 o 
 -12   5   6        2.66        1.36      1.22 o 
 -11   5   6       11.11       10.42      0.93 o 
 -10   5   6      102.96       99.14      1.91 o 
  -9   5   6       42.56       39.02      1.31 o 
  -8   5   6       76.50       73.71      1.60 o 
  -7   5   6       22.94       22.51      1.25 o 
  -6   5   6      193.20      193.64      3.47 o 
  -5   5   6        0.06       -0.88      1.54 o 
  -4   5   6       57.15       53.25      1.57 o 
  -3   5   6       74.98       80.55      1.81 o 
  -2   5   6        0.68        1.35      1.35 o 
  -1   5   6       46.01       48.80      1.35 o 
   0   5   6        1.49        1.89      1.67 o 
   1   5   6        3.45        2.40      1.75 o 
   2   5   6       94.26       80.90      1.71 o 
   3   5   6      104.14      105.51      2.06 o 
   4   5   6        0.27       -1.37      1.56 o 
   5   5   6        1.55        2.01      1.46 o 
   6   5   6       10.82       11.71      1.00 o 
   7   5   6        7.80        8.51      0.90 o 
   8   5   6       19.57       20.49      0.90 o 
 -10   6   6       16.31       17.71      0.90 o 
  -9   6   6       16.19       14.96      1.01 o 
  -8   6   6      304.39      319.88      4.63 o 
  -7   6   6        1.68        1.51      1.35 o 
  -6   6   6       11.73       10.62      1.06 o 
  -5   6   6      201.68      219.10      4.08 o 
  -4   6   6      114.03      130.66      2.46 o 
  -3   6   6        5.54        3.62      1.33 o 
  -2   6   6      179.79      172.45      3.09 o 
  -1   6   6       21.06       23.96      1.14 o 
   0   6   6      151.79      150.54      2.83 o 
   1   6   6       16.72       13.63      1.09 o 
   2   6   6       55.51       53.99      1.57 o 
   3   6   6       53.69       59.13      1.49 o 
   4   6   6       92.50       92.96      1.84 o 
   5   6   6        0.05        0.28      1.11 o 
   6   6   6       51.55       53.35      1.23 o 
  -6   7   6       99.41      111.78      2.13 o 
  -5   7   6       43.91       51.16      1.19 o 
  -4   7   6       56.63       46.96      1.23 o 
  -3   7   6        4.56        6.83      0.84 o 
  -2   7   6      174.25      175.85      3.11 o 
  -1   7   6       26.71       24.43      0.97 o 
   0   7   6       37.29       34.89      1.15 o 
   1   7   6        4.79        6.08      0.78 o 
 -13   1   7        0.28        0.72      1.29 o 
 -12   1   7       40.69       37.78      1.32 o 
 -11   1   7       40.95       36.44      1.47 o 
 -10   1   7      150.77      150.46      2.79 o 
  -9   1   7       12.47       12.60      1.26 o 
  -8   1   7      242.04      263.77      4.87 o 
  -7   1   7        0.08        0.68      1.58 o 
  -6   1   7        8.37        7.83      1.15 o 
  -5   1   7        5.05        5.37      1.87 o 
  -4   1   7       32.11       30.37      1.41 o 
  -3   1   7        1.72        3.78      0.94 o 
  -2   1   7      174.65      162.90      3.33 o 
  -1   1   7       94.89       85.68      1.89 o 
   0   1   7        0.24        1.63      1.52 o 
   1   1   7        9.13        2.99      1.84 o 
   2   1   7        0.16        0.00      0.00 o 
   3   1   7       10.85       11.15      1.09 o 
   4   1   7      172.62      161.61      3.38 o 
   5   1   7       61.36       61.87      1.58 o 
   6   1   7       15.04       18.01      1.09 o 
   7   1   7        3.38        1.80      1.31 o 
   8   1   7        5.50        4.13      1.28 o 
 -13   2   7       29.96       31.22      1.05 o 
 -12   2   7      145.74      141.47      2.61 o 
 -11   2   7       35.41       32.58      1.37 o 
 -10   2   7      199.68      180.73      3.40 o 
  -9   2   7       37.79       30.45      1.40 o 
  -8   2   7      245.74      261.92      4.68 o 
  -7   2   7       50.38       48.90      1.53 o 
  -6   2   7        8.15        8.49      1.12 o 
  -5   2   7        0.33        0.00      0.00 o 
  -4   2   7        0.51        2.06      1.60 o 
  -3   2   7       60.75       61.89      1.62 o 
  -2   2   7      102.14       96.71      1.85 o 
  -1   2   7        0.10        1.60      1.60 o 
   0   2   7      228.28      200.37      3.79 o 
   1   2   7       53.51       42.92      1.56 o 
   2   2   7        2.97        5.44      1.74 o 
   3   2   7      132.03      122.78      2.53 o 
   4   2   7      215.13      192.33      3.42 o 
   5   2   7       12.84       13.23      1.12 o 
   6   2   7       14.80       15.50      1.02 o 
   7   2   7      110.00      102.23      1.98 o 
   8   2   7        0.23       -0.52      1.17 o 
 -12   3   7      155.03      140.80      2.40 o 
 -11   3   7        2.43       -0.15      2.72 o 
 -10   3   7       91.63       90.49      1.85 o 
  -9   3   7      144.36      131.45      2.56 o 
  -8   3   7       66.76       66.10      1.74 o 
  -7   3   7       19.42       22.87      1.21 o 
  -6   3   7        5.60        5.43      1.05 o 
  -5   3   7      164.29      156.79      3.23 o 
  -4   3   7      142.60      155.76      3.27 o 
  -3   3   7       43.04       50.05      1.53 o 
  -2   3   7       13.76       17.46      1.09 o 
  -1   3   7       22.88       22.33      1.08 o 
   0   3   7       38.50       29.30      1.28 o 
   1   3   7       17.89       13.16      1.25 o 
   2   3   7      123.92      100.89      1.83 o 
   3   3   7        1.60       -1.54      1.54 o 
   4   3   7        4.35        3.08      1.63 o 
   5   3   7      215.02      194.20      3.71 o 
   6   3   7        3.66        4.50      0.90 o 
   7   3   7        2.45        3.41      1.18 o 
 -11   4   7       20.64       21.34      0.98 o 
 -10   4   7      116.26      115.62      2.39 o 
  -9   4   7        5.61        3.39      1.39 o 
  -8   4   7        2.69        2.17      1.50 o 
  -7   4   7       77.48       84.41      1.77 o 
  -6   4   7      162.68      170.18      3.16 o 
  -5   4   7       67.57       66.03      1.72 o 
  -4   4   7      329.56      314.28      4.93 o 
  -3   4   7       70.04       74.62      1.57 o 
  -2   4   7        8.18        7.05      0.98 o 
  -1   4   7       70.69       69.99      1.56 o 
   0   4   7       72.13       70.16      1.72 o 
   1   4   7       30.73       25.26      1.29 o 
   2   4   7       13.71       13.75      1.06 o 
   3   4   7       38.87       35.41      1.33 o 
   4   4   7       68.65       68.19      1.54 o 
   5   4   7        0.35        2.91      1.11 o 
  -8   5   7      126.63      133.96      2.49 o 
  -7   5   7       50.49       55.67      1.27 o 
  -6   5   7       44.94       48.22      1.34 o 
  -5   5   7        9.82       11.33      0.93 o 
  -4   5   7        8.89        9.24      0.96 o 
  -3   5   7        5.60        5.65      0.81 o 
  -2   5   7        7.17        7.26      0.81 o 
  -1   5   7        7.09        7.00      0.96 o 
   0   5   7        1.41        3.10      1.32 o 
   1   5   7       25.36       22.31      1.19 o 
   2   5   7       31.38       35.34      1.26 o 
   3   5   7        6.80        6.47      0.91 o 
  -9   0   8      114.65      107.60      2.06 o 
  -8   0   8        0.14        1.92      1.48 o 
  -7   0   8        6.09        6.78      0.95 o 
  -6   0   8       61.50       64.64      1.66 o 
  -5   0   8       73.90       78.08      1.71 o 
  -4   0   8       17.53       16.70      1.22 o 
  -3   0   8        3.90        4.90      1.58 o 
  -2   0   8      221.49      213.64      4.05 o 
  -1   0   8       99.14       93.42      1.90 o 
   0   0   8       81.54       71.71      1.59 o 
   1   0   8       56.43       52.98      1.44 o 
   2   0   8        0.23        2.71      1.35 o 
   3   0   8       75.58       66.87      1.40 o 
   4   0   8       38.03       36.08      1.13 o 
  -9   1   8        7.36        7.14      0.92 o 
  -8   1   8      117.93      122.89      2.46 o 
  -7   1   8        0.63       -0.15      2.77 o 
  -6   1   8       37.62       36.83      1.29 o 
  -5   1   8       20.78       22.18      1.17 o 
  -4   1   8       33.90       38.13      1.36 o 
  -3   1   8       28.67       24.34      1.20 o 
  -2   1   8       16.24       20.29      1.19 o 
  -1   1   8        4.94        3.35      1.51 o 
   0   1   8       65.67       59.04      1.47 o 
   1   1   8        0.90        0.78      1.40 o 
   2   1   8        6.12        5.71      0.88 o 
   3   1   8        1.64        1.89      1.21 o 
  -8   2   8       19.40       19.78      1.05 o 
  -7   2   8       37.84       40.97      1.28 o 
  -6   2   8       19.83       20.90      1.04 o 
  -5   2   8        4.54        5.41      0.93 o 
  -4   2   8        9.89        9.96      0.95 o 
  -3   2   8       29.14       26.47      1.12 o 
  -2   2   8        2.65        3.33      1.43 o 
  -1   2   8        0.71        1.24      1.24 o 
   0   2   8        0.40        0.83      1.28 o 
   1   2   8       22.22       18.51      1.15 o 
   2   2   8      113.42       99.03      1.89 o 
   3   2   8       20.54       17.55      0.98 o 
  -6   3   8        1.00        1.67      1.16 o 
  -5   3   8        0.95       -0.40      1.07 o 
  -4   3   8        3.91        3.72      1.24 o 
  -3   3   8       26.89       25.32      0.97 o 
  -2   3   8        2.90        2.90      1.24 o 
  -1   3   8       17.01       16.77      0.95 o 
   0   3   8        3.45        5.40      0.78 o 
   1   3   8       22.23       18.82      0.98 o 
                                                 
